# Supplementary material for: (4-Chloro­phen­yl)[1-(4-methoxy­phen­yl)-3-(5-nitro-2-fur­yl)-1H-pyrazol-4-yl]methanone
Source: Acta Crystallogr Sect E Struct Rep Online. 2010 Apr 14;66(Pt 5):o1063–4. doi: 10.1107/S1600536810011931 (PMC2979246; doi:10.1107/S1600536810011931)
Supplement: Supplementary file 2 [file e-66-o1063-Isup2.hkl]

# 
# h,k,l, Fc-squared, Fo-squared, sigma(Fo-squared) and status flag 
# 
data_I
_shelx_title ' bk26m in P-1 (100K)' 
_shelx_refln_list_code          4 
_shelx_F_calc_maximum       76.52 
_exptl_crystal_F_000       436.00 
_reflns_d_resolution_high  0.6196 
 
loop_ 
 _symmetry_equiv_pos_as_xyz 
 'x, y, z' 
 '-x, -y, -z' 
 
_cell_length_a     9.5589 
_cell_length_b     9.6603 
_cell_length_c    10.6401 
_cell_angle_alpha  95.523 
_cell_angle_beta   91.074 
_cell_angle_gamma 107.706 
 
_shelx_F_squared_multiplier     1.000 
 
loop_ 
 _refln_index_h 
 _refln_index_k 
 _refln_index_l 
 _refln_F_squared_calc 
 _refln_F_squared_meas 
 _refln_F_squared_sigma 
 _refln_observed_status 
   1   0   0       22.64       25.79      0.85 o 
   2   0   0        3.76        2.85      0.36 o 
   3   0   0      516.07      515.02     13.51 o 
   4   0   0        0.75        0.35      0.17 o 
   5   0   0      198.94      227.70      3.12 o 
   6   0   0       64.06       77.09      1.21 o 
   7   0   0      891.18      945.67     13.33 o 
   8   0   0       69.23       69.76      1.68 o 
   9   0   0        4.39        5.49      0.70 o 
  10   0   0      975.43      947.02     13.65 o 
  11   0   0        0.11       -0.29      0.45 o 
  12   0   0       48.24       51.99      1.79 o 
  13   0   0       36.48       32.91      1.69 o 
  14   0   0       16.39       15.75      1.30 o 
 -14   1   0        0.20       -0.44      0.58 o 
 -13   1   0       17.31       20.74      1.49 o 
 -12   1   0        6.91        7.97      0.81 o 
 -11   1   0        6.51        6.02      0.72 o 
 -10   1   0       63.03       62.53      2.27 o 
  -9   1   0        0.54        0.64      0.36 o 
  -8   1   0        7.06        2.66      0.51 o 
  -7   1   0      618.98      621.29      8.07 o 
  -6   1   0      892.01      932.32     11.54 o 
  -5   1   0        1.97        0.19      0.56 o 
  -4   1   0     2436.01     2748.83     49.37 o 
  -3   1   0       98.36      100.32      2.34 o 
  -2   1   0       73.03       84.66      2.76 o 
  -1   1   0      361.14      405.04     10.65 o 
   0   1   0        0.55       -0.07      0.19 o 
   1   1   0        0.50       -0.50      0.25 o 
   2   1   0      671.56      737.19     18.93 o 
   3   1   0      929.96     1043.83     18.06 o 
   4   1   0      596.95      678.73     13.86 o 
   5   1   0     1191.72     1294.37     15.49 o 
   6   1   0     1292.46     1345.45     18.83 o 
   7   1   0      239.13      244.00      3.56 o 
   8   1   0      644.46      646.73      8.25 o 
   9   1   0      198.96      180.84      2.95 o 
  10   1   0      156.73      163.33      3.52 o 
  11   1   0       82.82       80.55      2.30 o 
  12   1   0       57.59       56.24      2.08 o 
  13   1   0      154.17      154.05      3.56 o 
  14   1   0       14.63       15.53      1.21 o 
 -15   2   0       82.23       87.16      2.56 o 
 -14   2   0       54.01       54.36      2.39 o 
 -13   2   0        0.80        0.65      0.51 o 
 -12   2   0        1.75        1.92      0.54 o 
 -11   2   0       47.49       53.89      2.01 o 
 -10   2   0      368.90      355.05      6.87 o 
  -9   2   0      188.31      196.05      4.07 o 
  -8   2   0        6.36        3.87      0.42 o 
  -7   2   0        0.78        0.03      0.18 o 
  -6   2   0        0.72        1.90      0.50 o 
  -4   2   0       28.67       29.17      1.72 o 
  -3   2   0      497.76      559.91     15.24 o 
   0   2   0      478.70      512.73     13.61 o 
   1   2   0      290.55      276.27      7.64 o 
   2   2   0     1985.70     2106.90     53.47 o 
   3   2   0     2605.81     2908.42     47.59 o 
   4   2   0      441.21      559.19      7.19 o 
   5   2   0       53.60       51.69      1.07 o 
   6   2   0      112.78      104.31      3.24 o 
   7   2   0      421.11      393.86      5.04 o 
   8   2   0      998.68      938.10     10.75 o 
   9   2   0      168.57      147.65      2.59 o 
  10   2   0       15.14       15.71      0.91 o 
  11   2   0        2.17        0.87      0.86 o 
  12   2   0       56.57       54.82      3.26 o 
  13   2   0       53.89       53.23      2.27 o 
 -15   3   0        5.33        7.10      0.68 o 
 -14   3   0        0.40        0.50      0.53 o 
 -13   3   0       65.06       66.48      2.44 o 
 -12   3   0       10.68       13.28      1.15 o 
 -11   3   0      574.15      577.35     10.36 o 
 -10   3   0       32.46       38.55      1.39 o 
  -9   3   0       76.29       71.58      2.74 o 
  -8   3   0      422.33      462.62      5.56 o 
  -7   3   0       78.65       88.59      2.35 o 
  -6   3   0       44.58       34.08      1.58 o 
  -5   3   0      671.48      685.11     19.08 o 
  -4   3   0       30.57       31.49      1.98 o 
  -3   3   0      291.04       -0.46      0.23 o 
  -2   3   0      230.50       -0.12      0.16 o 
  -1   3   0      132.50      123.60      4.26 o 
   0   3   0      166.59      215.29      6.54 o 
   1   3   0      118.65      115.02      3.94 o 
   2   3   0      358.84      418.01     11.57 o 
   3   3   0      137.24      194.11      2.99 o 
   4   3   0      290.95      305.15      3.59 o 
   5   3   0       97.77      122.01      1.87 o 
   6   3   0        9.18       14.68      0.80 o 
   7   3   0       54.10       38.95      1.22 o 
   8   3   0       21.21       18.15      0.98 o 
   9   3   0        9.89       11.45      0.85 o 
  10   3   0       12.90       10.39      1.22 o 
  11   3   0        1.44        1.87      0.62 o 
  12   3   0       81.12       78.59      2.55 o 
  13   3   0       26.21       26.77      1.67 o 
 -15   4   0       20.06       21.18      1.45 o 
 -14   4   0        1.77        0.57      1.68 o 
 -13   4   0       87.83       87.02      3.13 o 
 -12   4   0       45.39       47.92      1.69 o 
 -11   4   0      421.50      400.68      7.25 o 
 -10   4   0      154.78      139.27      2.59 o 
  -9   4   0        0.04        0.53      0.54 o 
  -8   4   0       18.00       16.25      1.21 o 
  -7   4   0        9.36        8.87      0.88 o 
  -6   4   0        4.14        4.55      1.14 o 
  -5   4   0      224.61      223.18      7.71 o 
  -4   4   0        7.78       23.16      1.86 o 
  -3   4   0      124.88      130.24      2.18 o 
  -2   4   0      101.46       -0.20      0.10 o 
  -1   4   0     1366.34     1440.95     17.09 o 
   0   4   0       39.23       28.51      0.89 o 
   1   4   0       19.37       36.79      1.33 o 
   2   4   0      217.80      277.84      6.41 o 
   3   4   0      712.93      802.24      8.24 o 
   4   4   0       18.55       28.10      0.75 o 
   5   4   0       10.18        5.60      0.48 o 
   6   4   0      588.24      616.61      7.58 o 
   7   4   0      190.53      158.88      2.83 o 
   8   4   0      144.82      137.78      2.68 o 
   9   4   0        2.24        2.50      0.68 o 
  10   4   0       67.16       64.30      1.87 o 
  11   4   0      111.35      111.68      2.68 o 
  12   4   0        8.32        7.14      0.79 o 
 -15   5   0       95.40       94.46      2.56 o 
 -14   5   0       43.02       48.77      1.30 o 
 -13   5   0        0.01        0.39      0.80 o 
 -12   5   0       76.81       81.20      2.07 o 
 -10   5   0      159.50      156.68      7.06 o 
  -9   5   0      275.03      279.58      5.80 o 
  -8   5   0      251.31      261.63      7.43 o 
  -7   5   0      281.19      294.67      6.96 o 
  -6   5   0      166.83      150.73      6.21 o 
  -5   5   0       56.08       51.13      1.00 o 
  -4   5   0      160.11      168.86      2.87 o 
  -3   5   0      668.77      771.25      9.49 o 
  -2   5   0      200.77      220.75      3.21 o 
  -1   5   0       38.76       46.63      0.96 o 
   0   5   0      564.93      602.72      6.89 o 
   1   5   0      269.62      274.79      4.04 o 
   2   5   0      316.66      349.56      4.10 o 
   3   5   0      111.23      129.35      1.73 o 
   4   5   0      284.08      281.42      3.33 o 
   5   5   0       77.53       65.43      1.46 o 
   6   5   0       99.07       80.70      2.05 o 
   7   5   0       22.01       26.13      1.28 o 
   8   5   0       13.88       15.17      1.04 o 
   9   5   0       14.21       15.86      1.13 o 
  10   5   0        0.91       -0.29      0.59 o 
  11   5   0       10.64        9.75      1.25 o 
  12   5   0       54.39       52.50      3.06 o 
 -15   6   0       82.62       88.03      2.41 o 
 -14   6   0        6.18        6.48      0.75 o 
 -13   6   0       60.18       59.93      2.35 o 
 -11   6   0        3.94        3.31      1.74 o 
 -10   6   0       32.31       30.02      1.93 o 
  -9   6   0        1.25        0.89      0.63 o 
  -8   6   0      142.55      156.09      4.69 o 
  -7   6   0      384.52      411.97      9.15 o 
  -6   6   0      405.63      381.25      3.93 o 
  -5   6   0      562.66      623.88      9.17 o 
  -4   6   0        3.60        8.82      0.39 o 
  -3   6   0     1593.86     1694.25     19.64 o 
  -2   6   0      308.40      291.50      3.26 o 
  -1   6   0       41.32       46.53      0.93 o 
   0   6   0       62.63       71.00      1.27 o 
   1   6   0     1303.80     1405.25     12.95 o 
   2   6   0      327.13      317.02      3.58 o 
   3   6   0      131.22      138.29      1.92 o 
   4   6   0      142.33      122.03      2.10 o 
   5   6   0      228.63      223.72      3.25 o 
   6   6   0      266.66      240.86      3.93 o 
   7   6   0      162.28      162.81      3.15 o 
   8   6   0       17.74       20.12      1.28 o 
   9   6   0       28.28       31.74      1.63 o 
  10   6   0      236.80      241.84      4.41 o 
  11   6   0       42.08       43.33      1.72 o 
 -10   7   0       55.51       52.49      3.91 o 
  -9   7   0      165.67      162.51      5.33 o 
  -8   7   0        0.97        2.56      0.38 o 
  -7   7   0      937.13      951.15     13.70 o 
  -6   7   0       56.09       63.31      1.69 o 
  -5   7   0        1.97        1.16      0.24 o 
  -4   7   0        0.36        2.16      0.45 o 
  -3   7   0       10.60        8.83      1.09 o 
  -2   7   0       23.62       17.12      0.64 o 
  -1   7   0        6.19        2.23      0.31 o 
   0   7   0      368.24      395.33      5.11 o 
   1   7   0      305.97      297.08      3.79 o 
   2   7   0      574.86      588.20      6.64 o 
   3   7   0      623.30      626.20      7.88 o 
   4   7   0       24.49       32.26      1.44 o 
   5   7   0       25.26       25.65      1.40 o 
   6   7   0        0.11        0.80      0.67 o 
   7   7   0      214.31      227.56      5.21 o 
   8   7   0      587.38      601.52     10.69 o 
   9   7   0      182.27      184.03      4.82 o 
  10   7   0       38.69       39.59      2.51 o 
 -11   8   0        0.81       -0.39      1.69 o 
 -10   8   0       36.45       37.14      1.57 o 
  -9   8   0        5.57        5.87      0.60 o 
  -8   8   0      158.19      154.21      3.02 o 
  -7   8   0      715.97      704.58     10.68 o 
  -6   8   0       29.75       27.57      1.24 o 
  -5   8   0       91.04       98.07      1.90 o 
  -4   8   0      876.56      902.23     10.16 o 
  -3   8   0      572.62      574.98      6.90 o 
  -2   8   0      141.57      137.93      1.97 o 
  -1   8   0       19.76       18.27      1.46 o 
   0   8   0      211.78      218.46      3.00 o 
   1   8   0      397.63      418.23      4.64 o 
   2   8   0       47.75       47.19      1.59 o 
   3   8   0      240.18      246.33      3.95 o 
   4   8   0       56.96       63.37      2.33 o 
   5   8   0        2.38        1.15      0.73 o 
   6   8   0       43.14       42.63      2.37 o 
   7   8   0        5.93        7.08      1.60 o 
   8   8   0        3.17        4.94      1.45 o 
   9   8   0        7.99        9.24      1.80 o 
  10   8   0       17.12       13.56      2.13 o 
 -11   9   0      108.29      111.23      2.41 o 
 -10   9   0      191.36      200.79      4.09 o 
  -9   9   0       23.83       24.24      1.61 o 
  -8   9   0       72.82       66.08      3.60 o 
  -7   9   0       11.05       14.44      0.76 o 
  -6   9   0        6.13        5.83      0.56 o 
  -5   9   0      172.78      179.40      2.65 o 
  -4   9   0        0.02        0.43      0.31 o 
  -3   9   0      141.86      128.56      2.61 o 
  -2   9   0      141.07      146.17      2.14 o 
  -1   9   0      618.70      616.31      6.86 o 
   0   9   0       23.47       20.53      1.14 o 
   1   9   0      957.31      978.00     12.83 o 
   2   9   0        4.04        4.46      0.80 o 
   3   9   0        3.84        4.91      1.39 o 
   4   9   0       44.94       43.06      2.09 o 
   5   9   0       16.65       16.34      1.55 o 
   6   9   0       36.31       38.21      2.37 o 
   7   9   0      402.91      422.15     18.12 o 
   8   9   0       21.88       25.59      2.72 o 
   9   9   0       74.06       75.44      4.09 o 
 -12  10   0       24.26       26.05      1.31 o 
 -11  10   0        0.93        0.86      0.52 o 
 -10  10   0        3.58        3.54      0.63 o 
  -9  10   0       29.39       27.39      1.33 o 
  -8  10   0       40.85       43.39      1.62 o 
  -7  10   0        8.05        8.59      0.72 o 
  -6  10   0      127.42      127.97      2.60 o 
  -5  10   0      122.15      128.17      2.24 o 
  -4  10   0        1.38        0.49      0.37 o 
  -3  10   0       78.16       73.83      2.67 o 
  -2  10   0       19.58       21.14      1.11 o 
  -1  10   0      432.74      422.65      5.16 o 
   0  10   0       36.13       33.92      1.87 o 
   1  10   0      244.97      241.37      4.33 o 
   2  10   0       11.34        9.50      2.39 o 
   3  10   0        5.80        6.71      1.68 o 
   4  10   0       44.42       47.34      3.41 o 
   5  10   0       21.21       21.64      2.22 o 
   6  10   0        0.31        1.58      1.15 o 
   7  10   0        2.73        5.21      2.01 o 
   8  10   0       42.78       45.97      3.68 o 
 -13  11   0       12.44       12.69      1.66 o 
 -12  11   0      134.97      142.01      3.51 o 
 -11  11   0        1.50        1.31      0.63 o 
 -10  11   0       18.76       20.26      1.54 o 
  -9  11   0      125.65      128.96      2.61 o 
  -8  11   0        0.01       -0.79      0.42 o 
  -7  11   0        0.39        0.61      0.49 o 
  -6  11   0       22.62       23.21      1.26 o 
  -5  11   0       19.89       23.81      1.41 o 
  -4  11   0       36.44       32.30      1.29 o 
  -3  11   0       47.62       48.63      1.56 o 
  -2  11   0      368.37      372.07      6.07 o 
  -1  11   0      291.22      283.04      3.91 o 
   0  11   0        0.08       -0.54      0.50 o 
   1  11   0       61.60       59.31      4.28 o 
   2  11   0       25.41       23.99      2.04 o 
   3  11   0       97.90      100.45      4.99 o 
   4  11   0       15.98       21.92      2.80 o 
   5  11   0      212.81      207.71      8.34 o 
   6  11   0       12.03        9.24      1.78 o 
 -12  12   0       16.27       17.74      1.44 o 
 -11  12   0        1.04        0.17      0.70 o 
 -10  12   0        5.41        3.90      0.81 o 
  -9  12   0       73.65       81.44      2.15 o 
  -8  12   0       74.76       71.13      2.04 o 
  -7  12   0        5.64        6.50      0.82 o 
  -6  12   0       25.06       27.02      1.47 o 
  -5  12   0        8.58        9.44      0.85 o 
  -4  12   0      426.30      407.30      5.81 o 
  -3  12   0        5.32        3.89      0.85 o 
  -2  12   0        1.56        0.89      0.57 o 
  -1  12   0        2.80        3.63      0.73 o 
   0  12   0        0.07       -0.21      0.59 o 
   1  12   0       24.90       27.60      2.13 o 
   2  12   0      114.21      120.96      4.21 o 
   3  12   0       33.77       29.41      3.03 o 
   4  12   0       86.11      107.58      5.55 o 
   5  12   0       21.35       27.72      3.42 o 
 -11  13   0        8.54       10.39      1.04 o 
 -10  13   0       97.89      102.96      2.77 o 
  -9  13   0       19.54       18.09      1.37 o 
  -8  13   0        7.52        6.16      0.91 o 
  -7  13   0        1.44        1.75      0.73 o 
  -6  13   0        7.44        6.47      1.04 o 
  -5  13   0       30.55       30.32      1.36 o 
  -4  13   0       10.21        8.81      0.90 o 
  -3  13   0        6.28        5.19      0.80 o 
  -2  13   0       12.44       12.30      1.18 o 
  -1  13   0        5.73        5.39      1.13 o 
   0  13   0        0.08       -0.77      0.69 o 
   1  13   0       35.01       34.94      2.21 o 
   2  13   0      137.84      140.93      4.66 o 
   3  13   0       11.09        9.56      2.00 o 
   4  13   0       22.11       17.33      2.70 o 
 -10  14   0        0.53       -0.36      0.70 o 
  -9  14   0        3.95        4.84      1.04 o 
  -8  14   0        1.14        0.63      0.72 o 
  -7  14   0        6.03        6.66      1.04 o 
  -6  14   0       36.83       33.18      2.03 o 
  -5  14   0        1.36        0.47      0.63 o 
  -4  14   0       70.58       68.78      2.22 o 
  -3  14   0        1.35        0.82      0.70 o 
  -2  14   0       90.46       91.74      3.72 o 
  -1  14   0        1.92        1.56      1.60 o 
   0  14   0        0.10        0.93      1.65 o 
   1  14   0        0.09        0.06      1.62 o 
   2  14   0        0.05       -0.29      0.98 o 
  -8  15   0       11.98       11.69      1.34 o 
  -7  15   0        3.39        2.87      0.94 o 
  -6  15   0      113.59      114.96      3.58 o 
  -5  15   0       18.53       19.94      1.32 o 
  -4  15   0        2.59        1.50      0.77 o 
  -3  15   0        0.26       -0.16      0.93 o 
  -2  15   0        2.06        2.10      1.57 o 
  -1  15   0       14.76       17.84      3.07 o 
   1 -15   1        3.75        4.03      1.95 o 
   2 -15   1        2.69        3.03      1.79 o 
   3 -15   1       46.12       44.04      2.48 o 
   4 -15   1       70.42       77.98      2.87 o 
   5 -15   1       22.75       25.58      1.40 o 
   6 -15   1        5.41        4.17      1.40 o 
   7 -15   1        6.57        7.76      1.51 o 
   8 -15   1        0.27        0.62      0.76 o 
  -2 -14   1      180.00      183.27      5.45 o 
  -1 -14   1       16.26       16.32      1.65 o 
   0 -14   1       22.45       22.76      3.46 o 
   1 -14   1        0.78        2.13      1.53 o 
   2 -14   1        0.92        0.23      1.00 o 
   3 -14   1        1.72        1.25      0.97 o 
   4 -14   1       59.43       55.16      2.30 o 
   5 -14   1       35.65       36.45      1.58 o 
   6 -14   1       26.25       23.93      1.77 o 
   7 -14   1       16.02       14.32      1.38 o 
   8 -14   1       48.83       47.89      2.13 o 
   9 -14   1       16.27       18.07      1.91 o 
  10 -14   1       27.06       27.66      1.71 o 
  -4 -13   1        3.86        3.57      1.65 o 
  -3 -13   1        2.05        0.57      1.38 o 
  -2 -13   1        0.36       -0.84      1.49 o 
  -1 -13   1       31.55       29.37      4.60 o 
   0 -13   1        1.30        0.58      1.32 o 
   1 -13   1       18.04       19.60      1.72 o 
   2 -13   1        1.76        0.67      0.64 o 
   3 -13   1       56.28       59.08      2.51 o 
   4 -13   1       56.31       56.58      1.81 o 
   5 -13   1        5.32        4.48      0.68 o 
   6 -13   1       57.12       56.21      2.05 o 
   7 -13   1      152.64      144.23      5.59 o 
   8 -13   1        0.83        1.07      1.12 o 
   9 -13   1       14.71       15.58      1.27 o 
  10 -13   1       62.30       62.95      2.12 o 
  11 -13   1        4.69        6.90      0.90 o 
  12 -13   1       37.27       39.19      2.06 o 
  -5 -12   1       54.51       54.55      4.03 o 
  -4 -12   1        7.92        3.54      1.66 o 
  -3 -12   1       16.94       18.14      2.50 o 
  -2 -12   1       66.98       72.36      3.14 o 
  -1 -12   1      263.79      266.44      8.80 o 
   0 -12   1        2.46        2.97      0.69 o 
   1 -12   1        3.95        3.31      0.52 o 
   2 -12   1       74.55       73.59      2.05 o 
   3 -12   1       21.23       22.94      1.57 o 
   4 -12   1       86.73       80.20      2.03 o 
   5 -12   1       39.50       35.08      1.32 o 
   6 -12   1       18.06       14.77      1.61 o 
   7 -12   1        1.43        0.61      0.56 o 
   8 -12   1       15.92       14.47      1.08 o 
   9 -12   1       37.11       37.19      2.57 o 
  10 -12   1       25.53       24.31      1.34 o 
  11 -12   1      130.31      127.33      5.23 o 
  12 -12   1       93.67       97.79      2.98 o 
  -7 -11   1      214.92      222.50      7.01 o 
  -6 -11   1       98.33       98.26      4.33 o 
  -5 -11   1        3.82        3.05      1.71 o 
  -4 -11   1       20.77       21.58      2.77 o 
  -3 -11   1      116.40      107.54      5.15 o 
  -2 -11   1       62.11       59.12      2.77 o 
  -1 -11   1       86.87       90.41      3.90 o 
   0 -11   1       12.46       12.23      1.02 o 
   1 -11   1      134.07      133.44      2.33 o 
   2 -11   1      186.64      180.20      3.28 o 
   3 -11   1        0.98        1.00      0.48 o 
   4 -11   1      115.72      113.00      2.31 o 
   5 -11   1        3.73        2.63      0.50 o 
   6 -11   1       13.19       12.64      0.96 o 
   7 -11   1       55.78       52.25      1.64 o 
   8 -11   1       40.48       41.96      1.44 o 
   9 -11   1       99.30      103.76      4.00 o 
  10 -11   1      185.41      192.82      3.85 o 
  11 -11   1      145.09      142.18      3.59 o 
  12 -11   1        0.91        1.30      0.84 o 
  13 -11   1        0.96        1.25      0.61 o 
  -8 -10   1        5.14        3.17      1.55 o 
  -7 -10   1      215.56      219.64      6.26 o 
  -6 -10   1       79.35       72.48      2.96 o 
  -5 -10   1       36.43       33.08      2.20 o 
  -4 -10   1        8.89       12.02      1.62 o 
  -3 -10   1        1.43        3.21      1.30 o 
  -2 -10   1      177.54      187.54      5.17 o 
  -1 -10   1        9.95        7.09      0.88 o 
   0 -10   1      151.03      148.90      2.51 o 
   1 -10   1      672.62      663.32      7.44 o 
   2 -10   1      157.24      149.72      2.90 o 
   3 -10   1      107.38       99.39      2.08 o 
   4 -10   1       38.17       38.22      1.22 o 
   5 -10   1       40.27       38.67      1.54 o 
   6 -10   1        3.30        2.42      0.52 o 
   7 -10   1        2.42        2.54      0.48 o 
   8 -10   1       40.04       41.06      1.25 o 
   9 -10   1      103.61      103.23      2.73 o 
  10 -10   1       45.95       46.75      1.58 o 
  11 -10   1        1.07        0.02      0.47 o 
  12 -10   1        0.10        0.73      0.57 o 
  -9  -9   1       99.11      103.64      4.78 o 
  -8  -9   1        0.17       -0.56      1.27 o 
  -7  -9   1       58.19       64.79      3.87 o 
  -6  -9   1      161.13      159.87      5.64 o 
  -5  -9   1       43.49       46.64      3.26 o 
  -4  -9   1        5.53        2.34      0.80 o 
  -3  -9   1       20.26       18.06      2.66 o 
  -2  -9   1       48.75       45.71      1.72 o 
  -1  -9   1       14.89       13.27      0.92 o 
   0  -9   1      111.28      114.48      2.04 o 
   1  -9   1     1093.52     1101.03     11.39 o 
   2  -9   1        0.85        0.33      0.25 o 
   3  -9   1       66.42       61.63      1.48 o 
   4  -9   1      302.87      325.46      4.35 o 
   5  -9   1       39.74       41.06      1.02 o 
   6  -9   1       68.93       59.65      1.47 o 
   7  -9   1       61.77       63.56      2.34 o 
   8  -9   1        1.21        1.40      0.51 o 
   9  -9   1      112.80      106.80      2.30 o 
  10  -9   1       16.10       16.61      0.92 o 
  11  -9   1      465.72      480.87      6.94 o 
 -10  -8   1      110.98      122.37      5.10 o 
  -9  -8   1       44.46       42.35      3.89 o 
  -8  -8   1        1.19        2.70      1.26 o 
  -7  -8   1        0.36        0.72      1.10 o 
  -6  -8   1       17.11       16.27      1.54 o 
  -5  -8   1        0.10       -0.51      0.63 o 
  -4  -8   1      107.59       99.11      2.94 o 
  -3  -8   1       27.82       28.23      1.46 o 
  -2  -8   1      144.78      138.55      2.87 o 
  -1  -8   1      278.86      271.19      3.33 o 
   0  -8   1        3.18        3.51      0.41 o 
   1  -8   1      245.45      240.76      3.12 o 
   2  -8   1        6.34        5.68      0.42 o 
   3  -8   1        9.46       11.15      0.67 o 
   4  -8   1       30.27       27.29      0.87 o 
   5  -8   1       35.36       30.89      0.99 o 
   6  -8   1        2.60        2.88      0.36 o 
   7  -8   1        0.09        0.68      2.31 o 
   8  -8   1      128.46      121.13      2.51 o 
   9  -8   1       24.30       24.00      0.99 o 
  10  -8   1      110.72      119.63      6.29 o 
  11  -8   1      173.77      192.07      6.55 o 
 -11  -7   1       11.81       12.52      1.65 o 
 -10  -7   1      283.18      275.89      6.33 o 
  -9  -7   1      429.43      425.85      8.38 o 
  -8  -7   1       46.11       45.12      5.39 o 
  -7  -7   1       60.01       58.13      2.42 o 
  -6  -7   1      101.40       91.28      2.89 o 
  -5  -7   1       34.33       37.63      1.62 o 
  -4  -7   1      176.61      178.28      3.39 o 
  -3  -7   1      229.97      233.39      3.66 o 
  -2  -7   1       15.71       15.46      0.74 o 
  -1  -7   1       98.29       93.94      1.55 o 
   0  -7   1      515.42      486.07      6.04 o 
   1  -7   1      162.96      155.30      2.17 o 
   2  -7   1       69.00       69.19      1.51 o 
   3  -7   1        0.05       -0.15      0.20 o 
   5  -7   1      106.83      114.68      2.42 o 
   6  -7   1      398.26      393.66      6.24 o 
   7  -7   1        9.26        7.03      0.94 o 
   8  -7   1       70.57       80.52      1.47 o 
   9  -7   1        0.88        0.41      0.82 o 
  10  -7   1       96.68      108.14      4.34 o 
  11  -7   1       66.25       62.82      3.31 o 
 -11  -6   1        0.53        0.71      0.61 o 
 -10  -6   1       52.27       58.11      2.23 o 
  -9  -6   1        4.31        5.27      1.01 o 
  -8  -6   1       22.78       26.25      1.20 o 
  -7  -6   1      241.09      216.18      3.75 o 
  -6  -6   1        1.34        0.36      0.51 o 
  -5  -6   1       17.20       18.33      0.98 o 
  -4  -6   1     1504.52     1518.53     15.27 o 
  -3  -6   1       19.56       22.17      0.78 o 
  -2  -6   1      130.18      137.53      1.75 o 
  -1  -6   1      207.18      193.74      2.59 o 
   0  -6   1      210.85      226.50      2.83 o 
   1  -6   1      507.68      571.50      6.00 o 
   2  -6   1      149.95      150.94      1.88 o 
   3  -6   1      169.09      177.27      3.17 o 
   4  -6   1       24.51       25.33      0.65 o 
   5  -6   1       76.49       76.51      1.68 o 
   6  -6   1      871.04      866.68      9.30 o 
   7  -6   1       68.87       65.64      2.74 o 
   8  -6   1       26.19       31.71      4.11 o 
   9  -6   1        0.23       -0.25      0.57 o 
  10  -6   1        3.44        2.91      1.07 o 
  11  -6   1       32.07       32.29      3.83 o 
  12  -6   1      214.87      232.92     10.00 o 
  14  -6   1        1.26        3.01      0.62 o 
  15  -6   1       28.06       26.51      1.10 o 
 -12  -5   1       32.88       30.93      1.41 o 
 -11  -5   1      152.64      153.50      2.78 o 
 -10  -5   1      891.20      897.08      9.48 o 
  -9  -5   1       53.76       51.16      1.74 o 
  -8  -5   1      376.22      379.57      5.53 o 
  -7  -5   1        0.56        0.59      0.45 o 
  -6  -5   1      365.67      363.88      5.10 o 
  -5  -5   1      319.28      299.34      4.03 o 
  -4  -5   1       54.04       57.75      1.17 o 
  -3  -5   1      314.08      332.81      3.46 o 
  -2  -5   1       85.77       87.19      1.51 o 
  -1  -5   1     1566.03     1718.67     20.70 o 
   0  -5   1      208.91      269.83      3.46 o 
   1  -5   1      533.66      498.11      5.73 o 
   2  -5   1      382.55      367.41      4.92 o 
   3  -5   1      322.06      350.13      5.09 o 
   4  -5   1      319.95      313.03      4.83 o 
   5  -5   1      315.78      320.89      4.61 o 
   6  -5   1      669.87      652.48     19.33 o 
   7  -5   1        7.56        9.25      0.95 o 
   8  -5   1        6.47        6.11      0.86 o 
   9  -5   1       79.34       77.94      2.62 o 
  10  -5   1      155.74      161.28      4.16 o 
  11  -5   1       73.09       75.71      5.13 o 
  12  -5   1        2.23        1.74      0.49 o 
  13  -5   1        3.59        3.00      0.64 o 
  14  -5   1      141.54      154.95      3.71 o 
  15  -5   1        1.54        1.76      0.76 o 
 -13  -4   1       69.92       72.19      2.20 o 
 -12  -4   1      201.85      206.43      3.99 o 
 -11  -4   1        0.17       -0.24      0.45 o 
 -10  -4   1        2.65        1.20      0.56 o 
  -9  -4   1       77.76       82.81      2.30 o 
  -8  -4   1      171.81      164.45      2.98 o 
  -7  -4   1        1.75        1.01      0.43 o 
  -6  -4   1      940.06      854.58     10.02 o 
  -5  -4   1     1686.50     1731.54     18.83 o 
  -4  -4   1      167.78      161.46      2.10 o 
  -3  -4   1      309.82      391.81      4.38 o 
  -2  -4   1      838.18      993.62     12.48 o 
  -1  -4   1      807.92      924.72     16.25 o 
   0  -4   1     2858.82     3064.90     44.85 o 
   1  -4   1      151.66      169.91      2.46 o 
   2  -4   1     5174.90       -0.19      0.10 o 
   3  -4   1      204.53      200.95      3.16 o 
   4  -4   1      352.54      391.03     11.92 o 
   5  -4   1      353.26      331.66     10.60 o 
   6  -4   1      875.65      920.72     18.11 o 
   7  -4   1       12.36       10.02      1.56 o 
   8  -4   1      114.07      111.81      3.02 o 
   9  -4   1      219.89      232.24      8.64 o 
  10  -4   1      256.33      255.96      5.18 o 
  11  -4   1        3.58        4.65      0.78 o 
  12  -4   1       40.83       40.48      1.58 o 
  13  -4   1      120.25      121.57      3.22 o 
  14  -4   1      124.66      138.68      6.01 o 
  15  -4   1       39.79       42.01      1.91 o 
 -13  -3   1       30.35       26.18      1.45 o 
 -12  -3   1       69.32       64.42      2.09 o 
 -11  -3   1       30.87       33.92      1.53 o 
 -10  -3   1       78.02       75.86      1.91 o 
  -9  -3   1        3.21        3.39      0.57 o 
  -8  -3   1        2.49        1.87      0.46 o 
  -7  -3   1       62.47       51.08      1.58 o 
  -6  -3   1     1459.59     1353.24     14.93 o 
  -5  -3   1      399.55      383.32      4.40 o 
  -4  -3   1     1855.89     2069.44     22.38 o 
  -3  -3   1      182.15      253.06      4.25 o 
  -2  -3   1      422.07      451.14     12.23 o 
  -1  -3   1       58.22       46.12      2.01 o 
   0  -3   1     1122.24     1216.24     31.61 o 
   1  -3   1     2301.52     2409.70     61.66 o 
   2  -3   1      115.49       -0.32      0.16 o 
   4  -3   1      152.97      147.20      5.35 o 
   5  -3   1      109.16      112.91      4.58 o 
   6  -3   1     2293.20     2482.23     45.52 o 
   7  -3   1       18.03       20.34      1.26 o 
   8  -3   1       15.02       19.75      0.46 o 
   9  -3   1      198.55      174.27      2.84 o 
  10  -3   1      110.81       97.90      3.78 o 
  11  -3   1        3.84        4.71      0.83 o 
  12  -3   1      126.66      135.14      4.69 o 
  13  -3   1      404.33      405.12      8.18 o 
  14  -3   1        8.51        9.87      0.97 o 
  15  -3   1        5.07        6.09      0.84 o 
 -13  -2   1      108.70      104.25      2.96 o 
 -12  -2   1        0.04       -0.42      0.49 o 
 -11  -2   1        5.92        5.36      0.80 o 
 -10  -2   1       87.93       88.95      1.92 o 
  -9  -2   1        0.90        0.17      0.38 o 
  -8  -2   1      135.62      135.74      2.37 o 
  -7  -2   1       23.38       21.19      0.92 o 
  -5  -2   1       49.08       46.36      0.95 o 
  -4  -2   1       71.67       70.05      1.34 o 
  -3  -2   1        7.55       16.02      0.61 o 
  -2  -2   1      175.71      177.25      4.98 o 
  -1  -2   1        5.27        4.93      0.64 o 
   0  -2   1      609.74      686.63     17.99 o 
   1  -2   1       11.70        7.90      0.84 o 
   2  -2   1       31.16       34.01      1.72 o 
   3  -2   1      122.20      138.94      6.62 o 
   4  -2   1      529.27      555.50     15.35 o 
   5  -2   1      372.49      411.43      8.47 o 
   6  -2   1       64.20       62.28      1.28 o 
   7  -2   1        4.28        5.89      0.35 o 
   8  -2   1      461.31      535.02      7.14 o 
   9  -2   1     1261.25     1170.84     16.71 o 
  10  -2   1      560.35      530.09     13.61 o 
  11  -2   1      189.90      186.65      4.33 o 
  12  -2   1        0.07        0.12      0.47 o 
  13  -2   1        0.67        0.79      0.73 o 
  14  -2   1        7.66        8.75      0.93 o 
  15  -2   1       52.43       60.31      2.09 o 
 -14  -1   1        6.18        7.08      0.84 o 
 -13  -1   1       77.50       78.55      1.95 o 
 -12  -1   1        0.16       -0.33      0.55 o 
 -11  -1   1        5.90        7.83      0.87 o 
 -10  -1   1       72.94       70.99      1.93 o 
  -9  -1   1      148.23      138.07      2.29 o 
  -8  -1   1       11.33       12.00      1.03 o 
  -7  -1   1       97.54      106.38      1.93 o 
  -6  -1   1       73.16       66.31      1.49 o 
  -5  -1   1        6.20        8.28      0.80 o 
  -4  -1   1       24.21       30.42      0.72 o 
  -3  -1   1      617.90      680.69     16.38 o 
   0  -1   1      780.10      831.94     15.03 o 
   2  -1   1     1787.72     1884.65     33.97 o 
   3  -1   1      332.69      305.34      7.13 o 
   4  -1   1     1018.16      998.52     62.31 o 
   5  -1   1       11.93        8.04      0.45 o 
   6  -1   1      548.82      659.19      8.43 o 
   7  -1   1        8.54        8.81      0.58 o 
   8  -1   1       54.61       40.72      1.21 o 
   9  -1   1      847.82      837.95     11.76 o 
  10  -1   1       13.44       12.81      0.85 o 
  11  -1   1       35.17       38.38      1.75 o 
  12  -1   1       24.61       19.76      1.26 o 
  13  -1   1        0.37       -0.47      0.52 o 
  14  -1   1       48.57       45.23      1.93 o 
 -14   0   1        6.16        5.63      0.71 o 
 -13   0   1       18.85       22.65      1.16 o 
 -12   0   1        0.83        0.87      0.53 o 
 -11   0   1       75.21       70.08      1.92 o 
 -10   0   1       96.68      100.64      2.24 o 
  -9   0   1      212.48      203.31      3.36 o 
  -8   0   1      163.88      166.29      5.66 o 
  -7   0   1        3.37        1.94      0.39 o 
  -6   0   1        3.67        7.32      0.42 o 
  -5   0   1      727.31      852.14     10.29 o 
  -4   0   1      163.17      211.46      4.02 o 
  -3   0   1      276.11      305.02      5.66 o 
  -1   0   1      100.43      113.77      3.05 o 
   1   0   1      562.35      624.52     16.16 o 
   2   0   1     1652.63     1751.80     44.54 o 
   3   0   1      940.04      957.40     24.88 o 
   4   0   1      187.11      250.01      3.45 o 
   5   0   1      330.64      431.08      5.53 o 
   6   0   1      178.05      210.64      2.39 o 
   7   0   1       94.78       84.85      2.59 o 
   8   0   1      706.76      714.21     10.27 o 
   9   0   1      480.93      471.12      7.29 o 
  10   0   1        8.09       10.79      1.87 o 
  11   0   1      196.70      199.07      4.03 o 
  12   0   1       20.58       20.52      1.30 o 
  13   0   1      142.75      137.91      3.48 o 
  14   0   1        1.31        2.30      0.78 o 
 -14   1   1      135.72      135.53      2.75 o 
 -13   1   1      208.52      207.34      3.47 o 
 -12   1   1        3.77        4.67      0.68 o 
 -11   1   1        2.45        3.44      0.60 o 
 -10   1   1       43.84       49.18      1.94 o 
  -9   1   1      166.40      171.50      3.60 o 
  -8   1   1      228.68      222.80      4.55 o 
  -7   1   1       61.17       49.72      1.26 o 
  -6   1   1       60.04       84.04      1.54 o 
  -5   1   1       44.05       47.87      0.92 o 
  -4   1   1      276.69      222.56     18.50 o 
  -2   1   1      133.90      142.31      4.18 o 
  -1   1   1      311.87      342.54      9.12 o 
   0   1   1     1158.71     1261.82     32.14 o 
   1   1   1      564.01      606.09     15.84 o 
   2   1   1      499.39      473.82     12.66 o 
   3   1   1      833.55      868.83     15.28 o 
   4   1   1     1617.85     1730.23     20.56 o 
   5   1   1       27.16       59.01      1.28 o 
   6   1   1        1.18        0.29      0.19 o 
   7   1   1        0.33        1.50      0.32 o 
   8   1   1        7.82        8.01      0.62 o 
   9   1   1        9.64        8.38      0.72 o 
  10   1   1        2.05        3.03      0.65 o 
  11   1   1        1.60        1.66      0.58 o 
  12   1   1      353.87      368.40      6.12 o 
  13   1   1        4.61        5.65      0.94 o 
  14   1   1      103.93      107.62      3.06 o 
 -15   2   1        1.25        1.09      0.69 o 
 -14   2   1       24.68       24.09      1.50 o 
 -13   2   1       32.27       30.61      1.23 o 
 -12   2   1      118.84      113.08      3.21 o 
 -11   2   1      962.27      952.76     13.38 o 
 -10   2   1        7.54        7.56      1.27 o 
  -9   2   1       36.19       28.70      3.14 o 
  -8   2   1     1271.31     1249.79     20.56 o 
  -7   2   1      107.98      138.31      1.90 o 
  -6   2   1       89.57       93.80      1.38 o 
  -5   2   1       34.72       30.19      1.79 o 
  -4   2   1      829.14      879.83     23.35 o 
   0   2   1     1812.62     1904.82     48.59 o 
   1   2   1        0.58        3.47      0.60 o 
   2   2   1     1276.37     1376.94     35.52 o 
   3   2   1        1.39        1.82      0.43 o 
   4   2   1      136.03      147.08      2.42 o 
   5   2   1      449.83      496.08      6.62 o 
   6   2   1      233.66      261.27      4.61 o 
   7   2   1      309.26      327.22      4.77 o 
   8   2   1       40.02       47.41      2.45 o 
   9   2   1      137.06      147.65      2.60 o 
  10   2   1       54.21       51.23      1.64 o 
  11   2   1        6.19        6.65      0.88 o 
  12   2   1       75.18       78.66      3.62 o 
  13   2   1       28.15       29.82      2.47 o 
 -15   3   1       55.19       55.13      1.85 o 
 -14   3   1        0.01       -0.48      0.43 o 
 -13   3   1        2.05        1.28      0.49 o 
 -12   3   1       20.60       19.33      1.43 o 
 -11   3   1      426.82      422.08      7.92 o 
 -10   3   1        2.41        3.06      1.46 o 
  -9   3   1      286.27      266.88      4.95 o 
  -8   3   1        1.05        1.48      0.27 o 
  -7   3   1      125.19      135.64      3.06 o 
  -6   3   1      100.56      119.48      4.72 o 
  -5   3   1      869.54      975.04     26.30 o 
  -4   3   1        0.03        2.50      0.69 o 
  -3   3   1     1195.64       -0.48      0.24 o 
  -2   3   1      154.22       -0.04      0.12 o 
  -1   3   1     1032.00     1024.62     27.01 o 
   0   3   1      636.71      669.49     18.05 o 
   1   3   1      161.98      174.76      5.62 o 
   2   3   1     2537.48     2798.32     47.92 o 
   3   3   1     1418.91     1552.49     18.81 o 
   4   3   1       68.68       73.90      1.42 o 
   5   3   1      162.21      160.48      2.83 o 
   6   3   1      440.10      429.21      5.42 o 
   7   3   1     1824.53     1767.64     19.33 o 
   8   3   1        2.10        1.29      0.45 o 
   9   3   1        2.28        1.97      0.51 o 
  10   3   1      107.93      102.72      2.28 o 
  11   3   1        0.52        0.67      0.49 o 
  12   3   1      116.41      119.08      3.22 o 
  13   3   1       87.84       87.27      2.88 o 
 -15   4   1        0.92        0.82      0.70 o 
 -14   4   1        7.28       10.30      1.03 o 
 -13   4   1      101.53      107.11      2.26 o 
 -12   4   1      259.79      261.29      4.31 o 
 -11   4   1       67.75       72.24      2.34 o 
 -10   4   1      138.67      138.10      2.88 o 
  -9   4   1      225.18      216.63      3.20 o 
  -8   4   1      174.26      212.47      4.45 o 
  -7   4   1       69.60       66.50      3.60 o 
  -6   4   1       65.02       68.31      3.56 o 
  -5   4   1      163.80      196.04      6.97 o 
  -4   4   1     1755.51     1868.99     25.42 o 
  -3   4   1      379.73      427.23      5.40 o 
  -2   4   1      695.50      742.94     17.78 o 
  -1   4   1     1612.66     1767.88     20.90 o 
   0   4   1      380.99      439.95      6.64 o 
   1   4   1       10.81        7.83      0.76 o 
   2   4   1      747.54      909.11     11.38 o 
   3   4   1     1356.55     1437.37     14.19 o 
   4   4   1       96.36       85.77      1.42 o 
   5   4   1      281.69      283.07      4.57 o 
   6   4   1     1458.99     1437.16     18.57 o 
   7   4   1      141.92      147.56      3.81 o 
   8   4   1        0.38        0.38      0.44 o 
   9   4   1       79.86       76.27      2.50 o 
  10   4   1        4.23        3.77      0.69 o 
  11   4   1        1.08        0.12      0.58 o 
  12   4   1        4.13        1.98      0.60 o 
 -15   5   1       47.40       50.85      2.01 o 
 -14   5   1        1.10        1.94      1.63 o 
 -13   5   1      445.16      467.48      8.53 o 
 -12   5   1      109.95      112.39      2.65 o 
 -11   5   1        1.79        1.75      0.34 o 
  -9   5   1      154.49      156.53      3.83 o 
  -8   5   1       40.60       42.13      2.13 o 
  -7   5   1        7.29        7.85      1.59 o 
  -6   5   1        1.83        2.67      0.22 o 
  -5   5   1       18.51       23.53      1.71 o 
  -4   5   1       10.04       21.17      0.76 o 
  -3   5   1      126.36      117.32      2.88 o 
  -2   5   1      160.00      170.86      2.23 o 
  -1   5   1      624.98      617.01      6.98 o 
   0   5   1       41.61       43.64      1.01 o 
   1   5   1      813.10      935.57     11.74 o 
   2   5   1      203.22      206.29      2.75 o 
   3   5   1      324.63      331.50      3.48 o 
   4   5   1       24.55       11.91      0.63 o 
   5   5   1       17.40       16.17      0.76 o 
   6   5   1        0.26       -0.23      0.39 o 
   7   5   1       89.67       94.74      2.19 o 
   8   5   1       24.13       25.88      1.35 o 
   9   5   1      135.04      124.64      2.76 o 
  10   5   1        5.46        3.89      0.74 o 
  11   5   1      202.48      200.50      3.96 o 
  12   5   1       40.94       36.99      2.21 o 
 -15   6   1        1.04        0.54      0.62 o 
 -14   6   1        6.69        8.26      0.85 o 
 -13   6   1       10.77       11.27      0.85 o 
 -10   6   1        7.27        9.47      1.94 o 
  -9   6   1        3.25        1.83      1.25 o 
  -8   6   1      145.01      142.39      6.56 o 
  -7   6   1        4.78        4.65      0.43 o 
  -6   6   1       11.53       14.18      0.67 o 
  -5   6   1      572.48      582.77      8.70 o 
  -4   6   1      561.14      583.14      7.31 o 
  -3   6   1      845.77      941.11     11.24 o 
  -2   6   1      459.40      545.16      5.67 o 
  -1   6   1       37.55       38.62      0.86 o 
   0   6   1        0.05        0.77      0.24 o 
   1   6   1      286.60      347.97      3.81 o 
   2   6   1      241.78      269.71      3.23 o 
   3   6   1      491.95      572.68      5.60 o 
   4   6   1     1144.24     1128.98     10.95 o 
   5   6   1      404.17      358.82      5.50 o 
   6   6   1       10.12       12.53      1.07 o 
   7   6   1       21.36       19.05      1.20 o 
   8   6   1      201.77      208.19      4.09 o 
   9   6   1        1.17        0.55      0.62 o 
  10   6   1       10.51       13.00      1.17 o 
  11   6   1       74.98       75.12      2.36 o 
 -10   7   1       11.82       11.91      1.00 o 
  -9   7   1       94.69      100.35      2.02 o 
  -8   7   1        2.47        3.84      0.64 o 
  -7   7   1       22.69       23.17      0.94 o 
  -6   7   1       10.78        8.51      0.78 o 
  -5   7   1        5.09        3.64      0.37 o 
  -4   7   1        0.50        0.33      0.18 o 
  -2   7   1      327.01      313.92      4.00 o 
  -1   7   1       51.55       52.18      1.17 o 
   0   7   1       29.03       31.05      0.91 o 
   1   7   1        1.95        3.17      0.42 o 
   2   7   1       99.65      103.81      2.03 o 
   3   7   1       18.42       17.29      1.00 o 
   4   7   1      159.88      145.69      3.00 o 
   5   7   1      112.75      142.74      3.13 o 
   6   7   1       66.96       61.82      2.38 o 
   7   7   1      150.37      151.42      4.05 o 
   8   7   1       38.00       41.29      2.42 o 
   9   7   1      157.56      158.40      4.58 o 
  10   7   1      235.14      225.36      5.58 o 
 -11   8   1        8.80        9.35      0.69 o 
 -10   8   1        3.25        3.61      0.50 o 
  -9   8   1       23.95       26.29      1.47 o 
  -8   8   1      148.12      147.37      2.99 o 
  -7   8   1       75.93       72.46      2.75 o 
  -6   8   1      346.99      349.88      5.05 o 
  -5   8   1        5.40        5.41      0.35 o 
  -4   8   1        5.94        6.32      0.55 o 
  -3   8   1       24.67       27.60      0.93 o 
  -2   8   1        9.42       10.89      0.67 o 
  -1   8   1      920.27      937.25      9.74 o 
   0   8   1        4.46        5.03      0.51 o 
   1   8   1       67.76       68.57      1.51 o 
   2   8   1      322.99      313.18      5.94 o 
   3   8   1       87.98       90.39      2.36 o 
   4   8   1      661.66      615.28     10.39 o 
   5   8   1      108.97      101.57      3.12 o 
   6   8   1       34.82       42.27      2.37 o 
   7   8   1      179.67      184.16      6.07 o 
   8   8   1       68.35       72.10      3.79 o 
   9   8   1       38.63       43.70      7.61 o 
  10   8   1        0.82       -0.68      1.17 o 
 -12   9   1       12.91       13.23      0.90 o 
 -11   9   1        1.02        1.42      0.47 o 
 -10   9   1      358.43      372.83      6.31 o 
  -9   9   1       29.44       26.44      1.22 o 
  -8   9   1      116.02      110.90      2.66 o 
  -7   9   1      123.01      130.62      2.46 o 
  -6   9   1       14.25       13.94      1.00 o 
  -5   9   1       10.36       10.95      0.63 o 
  -4   9   1       88.03       88.92      1.98 o 
  -3   9   1      177.42      177.48      2.88 o 
  -2   9   1       24.74       26.78      1.24 o 
  -1   9   1        6.97        6.33      0.54 o 
   0   9   1      877.97      870.79      9.39 o 
   1   9   1       27.67       25.74      1.34 o 
   2   9   1        4.30        2.96      0.95 o 
   3   9   1       41.07       38.86      2.91 o 
   4   9   1       17.72       22.54      2.10 o 
   5   9   1        5.04        4.11      2.07 o 
   6   9   1        5.95        6.31      1.23 o 
   7   9   1       82.39       78.55      4.00 o 
   8   9   1      492.86      506.31     12.43 o 
   9   9   1       15.61       11.55      2.05 o 
 -13  10   1        0.00       -0.06      0.64 o 
 -12  10   1        1.87        1.42      0.59 o 
 -11  10   1       13.03       11.95      0.93 o 
 -10  10   1        1.96        2.16      0.63 o 
  -9  10   1       76.63       71.18      2.83 o 
  -8  10   1       49.47       52.50      1.48 o 
  -7  10   1        4.93        5.47      0.64 o 
  -6  10   1      334.24      326.91      5.09 o 
  -5  10   1        4.07        4.30      0.51 o 
  -4  10   1       24.51       21.07      1.03 o 
  -3  10   1      199.06      195.16      3.53 o 
  -2  10   1       70.68       68.86      2.14 o 
  -1  10   1       30.65       36.81      1.17 o 
   0  10   1      175.37      179.36      2.89 o 
   1  10   1       19.51       18.69      1.67 o 
   2  10   1        1.47        1.28      0.72 o 
   3  10   1       56.65       55.81      3.63 o 
   4  10   1        1.71        2.60      1.33 o 
   5  10   1       92.82       97.96      4.09 o 
   6  10   1       22.04       25.56      2.52 o 
   7  10   1       14.41       17.09      2.23 o 
   8  10   1      109.37      112.99      7.28 o 
 -13  11   1       23.45       27.15      2.59 o 
 -12  11   1      184.73      185.60      4.34 o 
 -11  11   1        4.56        4.47      0.76 o 
 -10  11   1        1.03       -0.24      0.44 o 
  -9  11   1       10.94       12.97      0.91 o 
  -8  11   1       11.69       11.62      0.93 o 
  -7  11   1      109.75      108.38      2.49 o 
  -6  11   1       36.86       39.72      1.55 o 
  -5  11   1        0.74        0.45      0.40 o 
  -4  11   1      314.17      306.94      4.54 o 
  -3  11   1        6.66        6.89      0.73 o 
  -2  11   1      276.68      272.87      4.60 o 
  -1  11   1      389.52      392.50      5.02 o 
   0  11   1      126.61      120.63      2.79 o 
   1  11   1        7.81        7.09      1.06 o 
   2  11   1       90.02       86.46      3.42 o 
   3  11   1        0.46       -0.11      1.15 o 
   4  11   1       18.95       15.46      2.44 o 
   5  11   1       34.14       35.41      3.74 o 
   6  11   1       92.19       94.18      4.27 o 
 -12  12   1       53.15       51.26      3.27 o 
 -11  12   1       21.81       24.04      1.31 o 
 -10  12   1        2.46        2.36      0.80 o 
  -9  12   1        4.89        6.02      0.89 o 
  -8  12   1       76.51       74.14      3.62 o 
  -7  12   1        0.01       -0.25      0.50 o 
  -6  12   1       12.92       14.88      1.14 o 
  -5  12   1       17.23       17.46      1.01 o 
  -4  12   1        1.09        0.05      0.56 o 
  -3  12   1      305.95      294.65      4.70 o 
  -2  12   1       15.96       15.37      1.13 o 
  -1  12   1       40.86       40.90      1.52 o 
   0  12   1       57.98       62.34      3.49 o 
   1  12   1        0.06       -0.21      0.79 o 
   2  12   1      111.33      108.46      3.95 o 
   3  12   1        1.85        0.22      1.21 o 
   4  12   1        1.76        3.56      1.61 o 
   5  12   1       13.65       19.60      2.95 o 
 -11  13   1        7.58        8.81      1.00 o 
 -10  13   1       17.01       19.02      2.80 o 
  -9  13   1       19.85       19.93      1.42 o 
  -8  13   1        0.79        1.03      0.69 o 
  -7  13   1       17.73       17.08      1.77 o 
  -6  13   1       23.23       25.52      1.69 o 
  -5  13   1       82.08       72.20      1.96 o 
  -4  13   1       12.94       11.83      1.00 o 
  -3  13   1      211.16      212.83      3.94 o 
  -2  13   1        0.50       -0.93      0.56 o 
  -1  13   1        4.83        3.23      1.03 o 
   0  13   1      131.89      134.39      3.53 o 
   1  13   1        2.35        2.73      1.41 o 
   2  13   1        3.51        3.09      1.14 o 
   3  13   1       73.49       65.28      4.11 o 
 -10  14   1       85.56       88.10      3.62 o 
  -9  14   1        4.09        3.88      0.90 o 
  -8  14   1        2.71        1.45      0.79 o 
  -7  14   1        7.31        7.71      1.22 o 
  -6  14   1      115.67      109.01      3.32 o 
  -5  14   1       10.77        8.89      0.95 o 
  -4  14   1        3.01        1.50      0.71 o 
  -3  14   1        0.56        0.55      0.72 o 
  -2  14   1       44.03       42.50      2.85 o 
  -1  14   1       39.49       44.06      4.46 o 
   0  14   1      142.02      130.90      7.09 o 
   1  14   1        8.57        9.87      1.37 o 
  -7  15   1        1.67        0.10      0.77 o 
  -6  15   1        0.21       -0.24      0.81 o 
  -5  15   1        4.83        4.69      0.99 o 
  -4  15   1       12.84       13.17      1.25 o 
  -3  15   1        6.16        5.87      1.32 o 
  -2  15   1       21.75       23.44      3.22 o 
   1 -15   2       47.50       45.97      4.57 o 
   2 -15   2       38.01       34.07      3.70 o 
   3 -15   2       23.40       24.50      1.89 o 
   4 -15   2       52.00       52.23      2.78 o 
   5 -15   2       13.78       14.46      1.90 o 
   6 -15   2       13.23       13.05      1.47 o 
   7 -15   2       33.39       35.94      3.77 o 
   8 -15   2        0.15       -0.81      0.70 o 
  -2 -14   2       32.30       34.18      2.50 o 
  -1 -14   2       12.83       11.35      1.48 o 
   0 -14   2       54.13       60.16      4.70 o 
   1 -14   2       10.92        9.76      2.28 o 
   2 -14   2       33.65       36.59      2.66 o 
   3 -14   2       33.65       30.94      1.76 o 
   4 -14   2        2.15        1.41      0.70 o 
   5 -14   2        2.09        2.22      0.66 o 
   6 -14   2      112.30      109.97      3.30 o 
   7 -14   2      138.41      125.86      4.55 o 
   8 -14   2        0.36        0.25      0.70 o 
   9 -14   2       10.31        8.14      1.08 o 
  10 -14   2        0.01       -0.99      0.65 o 
  -4 -13   2        9.69        7.96      1.97 o 
  -3 -13   2      126.69      133.24      5.98 o 
  -2 -13   2        7.68       10.62      2.87 o 
  -1 -13   2        0.05       -1.44      0.72 o 
   0 -13   2        0.95        0.10      0.70 o 
   1 -13   2        1.35        1.90      0.90 o 
   2 -13   2      198.13      200.59      4.31 o 
   3 -13   2       80.53       89.79      2.35 o 
   4 -13   2        0.62       -0.44      0.51 o 
   5 -13   2       36.77       38.73      1.49 o 
   6 -13   2       11.13       12.93      1.23 o 
   7 -13   2       79.09       77.58      2.50 o 
   8 -13   2       18.23       15.15      1.63 o 
   9 -13   2       12.70       13.29      1.36 o 
  10 -13   2       74.65       74.36      3.62 o 
  11 -13   2        0.65        0.93      0.65 o 
  -5 -12   2        4.02        3.21      1.67 o 
  -4 -12   2      145.39      152.28      6.68 o 
  -3 -12   2      206.14      220.61      8.13 o 
  -2 -12   2        8.21        7.26      1.34 o 
  -1 -12   2       19.79       20.75      1.84 o 
   0 -12   2        1.99        3.39      0.75 o 
   1 -12   2        3.34        3.25      0.51 o 
   2 -12   2        0.10        0.30      0.51 o 
   3 -12   2       24.96       26.33      1.35 o 
   4 -12   2       90.62       85.65      2.09 o 
   5 -12   2       13.59       12.40      0.86 o 
   6 -12   2        1.84        1.90      0.64 o 
   7 -12   2      154.89      152.20      3.22 o 
   8 -12   2       31.16       29.88      1.35 o 
   9 -12   2       20.55       20.61      1.47 o 
  10 -12   2      301.14      307.48      5.39 o 
  11 -12   2       69.18       70.77      9.25 o 
  12 -12   2       69.35       72.64      3.76 o 
  -7 -11   2       44.42       43.55      4.03 o 
  -6 -11   2        4.60        2.84      1.37 o 
  -5 -11   2       99.73      103.75      5.46 o 
  -4 -11   2        4.76        4.81      1.61 o 
  -3 -11   2       14.17       14.25      2.23 o 
  -2 -11   2       23.22       19.92      1.86 o 
  -1 -11   2        1.66        1.79      0.87 o 
   0 -11   2       71.59       69.65      2.00 o 
   1 -11   2       51.99       52.01      1.38 o 
   2 -11   2       26.81       23.35      1.25 o 
   3 -11   2        1.15        0.37      0.46 o 
   4 -11   2      175.16      163.24      2.90 o 
   5 -11   2      408.66      380.06      5.16 o 
   6 -11   2       20.17       17.13      1.09 o 
   7 -11   2       51.00       47.94      1.59 o 
   8 -11   2       22.82       21.46      1.19 o 
   9 -11   2        1.69        1.24      0.49 o 
  10 -11   2        0.09       -0.61      0.66 o 
  11 -11   2        4.10        2.58      0.78 o 
  12 -11   2      118.82      129.72      3.31 o 
  13 -11   2        0.28       -0.53      0.56 o 
  -8 -10   2        9.32        8.20      1.93 o 
  -7 -10   2        1.63        3.28      1.18 o 
  -6 -10   2        7.86        6.95      1.30 o 
  -5 -10   2       21.44       17.72      1.96 o 
  -4 -10   2      600.97      639.34     13.25 o 
  -3 -10   2       96.80      104.22      3.69 o 
  -2 -10   2       97.05       98.87      2.90 o 
  -1 -10   2        6.86        8.39      0.87 o 
   0 -10   2      178.46      171.79      2.76 o 
   1 -10   2       59.26       56.58      1.53 o 
   2 -10   2      156.84      144.64      2.84 o 
   3 -10   2        1.74        1.74      0.46 o 
   4 -10   2       97.69       93.01      1.93 o 
   5 -10   2      132.08      122.11      2.15 o 
   6 -10   2      213.78      219.63      3.75 o 
   7 -10   2       39.98       40.89      1.32 o 
   8 -10   2       32.05       32.43      1.10 o 
   9 -10   2        0.06       -0.25      0.50 o 
  10 -10   2       98.55      103.67      3.02 o 
  11 -10   2       53.05       53.63      1.67 o 
  12 -10   2        2.60        2.83      0.56 o 
  -9  -9   2        0.74        1.37      1.33 o 
  -8  -9   2      308.55      307.14      8.84 o 
  -7  -9   2       58.37       56.47      4.42 o 
  -6  -9   2       19.82       21.96      1.85 o 
  -5  -9   2        0.07        1.63      1.13 o 
  -4  -9   2      332.44      343.04      6.76 o 
  -3  -9   2        1.04        2.16      0.93 o 
  -2  -9   2       47.67       52.74      1.98 o 
  -1  -9   2      606.53      595.52      6.89 o 
   0  -9   2       19.74       15.96      0.78 o 
   1  -9   2      592.72      582.90      6.07 o 
   2  -9   2      258.83      254.08      3.44 o 
   3  -9   2       20.31       20.63      0.96 o 
   4  -9   2       42.91       30.92      1.01 o 
   5  -9   2        5.93        9.56      0.56 o 
   6  -9   2        5.59        7.46      0.62 o 
   7  -9   2        5.46        6.82      0.87 o 
   8  -9   2       29.10       30.94      1.23 o 
   9  -9   2      336.46      339.29      5.85 o 
  10  -9   2      138.77      134.34      3.34 o 
  11  -9   2        0.41       -0.03      0.43 o 
  12  -9   2       30.22       32.47      3.14 o 
 -10  -8   2      105.25      108.54      4.78 o 
  -9  -8   2      138.05      139.62      5.42 o 
  -8  -8   2        0.03       -1.54      0.97 o 
  -7  -8   2       96.32       93.51      5.32 o 
  -6  -8   2      256.38      269.93     10.73 o 
  -5  -8   2      245.06      262.47      5.60 o 
  -4  -8   2       26.17       37.11      1.95 o 
  -3  -8   2      234.18      218.80      4.05 o 
  -2  -8   2        5.02        6.66      0.75 o 
  -1  -8   2     1941.03     1899.02     17.57 o 
   0  -8   2      247.00      253.55      3.11 o 
   1  -8   2      102.53      101.97      1.60 o 
   2  -8   2      366.65      348.46      3.75 o 
   3  -8   2       53.71       59.29      1.23 o 
   4  -8   2      500.54      503.54      5.58 o 
   5  -8   2      170.72      174.32      2.61 o 
   6  -8   2       88.11       95.48      1.77 o 
   7  -8   2      136.25      133.37      2.58 o 
   8  -8   2        1.70        0.49      0.39 o 
   9  -8   2        9.24       11.09      0.71 o 
  10  -8   2        0.26        0.45      0.37 o 
  11  -8   2        1.10        1.53      1.75 o 
 -11  -7   2       15.89       17.98      4.15 o 
 -10  -7   2      170.09      171.91      5.40 o 
  -9  -7   2        9.71       10.16      1.91 o 
  -8  -7   2       75.53       77.31      4.41 o 
  -7  -7   2       76.77       74.29      2.69 o 
  -6  -7   2        0.49        0.20      0.64 o 
  -5  -7   2        3.50        2.07      0.59 o 
  -4  -7   2      164.33      142.68      2.93 o 
  -3  -7   2      304.64      305.00      5.03 o 
  -2  -7   2     1046.45     1042.06     10.13 o 
  -1  -7   2      132.68      131.37      1.93 o 
   0  -7   2     2202.05     2207.69     21.80 o 
   1  -7   2      322.70      348.91      4.05 o 
   2  -7   2       55.82       68.01      1.27 o 
   3  -7   2     1160.75     1225.27     15.06 o 
   5  -7   2       18.76       21.39      0.65 o 
   6  -7   2       10.35       13.60      0.73 o 
   7  -7   2        1.15        0.21      0.28 o 
   8  -7   2     1690.21     1723.32     19.30 o 
   9  -7   2        2.84        4.88      0.98 o 
  10  -7   2      156.74      158.39      4.40 o 
  11  -7   2       29.48       30.11      3.20 o 
  12  -7   2       12.73       11.49      2.83 o 
  13  -7   2      145.62      146.51      8.14 o 
 -11  -6   2       50.26       48.75      2.11 o 
 -10  -6   2      118.34      114.37      2.78 o 
  -9  -6   2       12.97       12.65      1.18 o 
  -8  -6   2       13.80       18.72      1.05 o 
  -7  -6   2       12.40       13.12      0.85 o 
  -6  -6   2        3.34        6.15      0.60 o 
  -5  -6   2       24.69       21.66      0.87 o 
  -4  -6   2       84.90       87.73      1.51 o 
  -3  -6   2      269.34      253.82      2.60 o 
  -2  -6   2       59.69       63.09      1.54 o 
  -1  -6   2       50.89       39.24      0.90 o 
   0  -6   2       95.58      104.96      1.64 o 
   1  -6   2       59.58       59.60      1.09 o 
   2  -6   2     1220.50     1426.09     13.86 o 
   3  -6   2       11.18        9.81      0.49 o 
   4  -6   2      474.76      483.28      5.92 o 
   5  -6   2       88.68       96.20      1.99 o 
   6  -6   2       15.49       14.45      0.88 o 
   7  -6   2      457.01      465.05      4.60 o 
   8  -6   2       52.60       49.53      3.06 o 
   9  -6   2      257.08      268.56      5.91 o 
  10  -6   2       32.84       38.52      2.52 o 
  11  -6   2       13.08        6.66      2.17 o 
  12  -6   2      328.58      307.88      6.62 o 
  13  -6   2       81.00       81.89      2.03 o 
  14  -6   2       25.83       28.09      1.31 o 
  15  -6   2       18.55       21.02      1.34 o 
 -12  -5   2      430.76      425.28      6.37 o 
 -11  -5   2       29.97       25.84      1.38 o 
 -10  -5   2       68.33       66.46      1.74 o 
  -9  -5   2       20.97       25.65      1.17 o 
  -8  -5   2       13.42       12.41      0.94 o 
  -7  -5   2      329.63      322.79      4.03 o 
  -6  -5   2       31.53       32.09      1.11 o 
  -5  -5   2       98.86      102.45      1.63 o 
  -4  -5   2      439.56      458.14      4.56 o 
  -3  -5   2       14.24       13.62      0.53 o 
  -2  -5   2      124.74      114.02      1.73 o 
  -1  -5   2      339.13      337.63      4.77 o 
   0  -5   2      632.87      698.07      7.89 o 
   1  -5   2      162.84      170.49      2.51 o 
   2  -5   2        0.38        1.99      0.30 o 
   3  -5   2     1879.66     2117.86     51.41 o 
   4  -5   2       59.62       47.64      1.33 o 
   5  -5   2       25.98       17.29      1.33 o 
   6  -5   2      810.96      876.42     11.50 o 
   7  -5   2       38.67       38.45      1.68 o 
   8  -5   2       50.82       46.16      1.94 o 
   9  -5   2       10.01       10.72      1.21 o 
  10  -5   2      190.05      186.88      4.68 o 
  11  -5   2       68.53       66.59      1.66 o 
  12  -5   2      124.30      129.19      2.95 o 
  13  -5   2        0.37       -0.56      0.50 o 
  14  -5   2       11.38       12.16      1.12 o 
  15  -5   2       70.78       84.22      5.32 o 
 -12  -4   2       16.96       17.66      1.13 o 
 -11  -4   2        0.29       -0.10      0.46 o 
 -10  -4   2      151.53      147.95      2.52 o 
  -9  -4   2        3.38        3.15      0.72 o 
  -8  -4   2      464.93      419.32      4.86 o 
  -7  -4   2       36.98       40.64      1.30 o 
  -6  -4   2      354.51      325.75      4.54 o 
  -5  -4   2        5.40        5.46      0.55 o 
  -4  -4   2        7.93       13.13      0.56 o 
  -3  -4   2      297.80      307.70      2.95 o 
  -2  -4   2      843.30      964.99     10.68 o 
  -1  -4   2      264.19      302.16      5.94 o 
   0  -4   2      476.12      513.81      8.08 o 
   1  -4   2      309.54      365.53      4.77 o 
   2  -4   2      115.09      116.53      2.18 o 
   3  -4   2       97.38       98.61      1.67 o 
   4  -4   2        1.00        1.37      0.28 o 
   5  -4   2       44.64       24.86      1.60 o 
   6  -4   2      177.96      207.34      4.32 o 
   7  -4   2       20.77       21.45      1.39 o 
   8  -4   2       21.16       22.47      2.49 o 
   9  -4   2       26.31       26.32      0.84 o 
  10  -4   2      180.12      172.48      2.94 o 
  11  -4   2        2.27        1.57      0.50 o 
  12  -4   2        4.44        4.34      0.69 o 
  13  -4   2       84.94       88.83      2.89 o 
  14  -4   2       80.16       81.39      2.75 o 
  15  -4   2       15.63       17.09      2.12 o 
 -13  -3   2      184.88      181.26      4.17 o 
 -12  -3   2        6.04        5.42      0.78 o 
 -11  -3   2      196.67      183.80      2.80 o 
 -10  -3   2        7.46        6.40      0.62 o 
  -9  -3   2      275.29      287.51      3.92 o 
  -8  -3   2      188.11      163.82      2.82 o 
  -7  -3   2        0.33        0.54      0.35 o 
  -6  -3   2        5.41        5.52      0.55 o 
  -5  -3   2       37.68       37.37      1.67 o 
  -4  -3   2      108.78      125.73      1.79 o 
  -3  -3   2      365.20      418.01      4.55 o 
  -1  -3   2      216.36      196.26      6.00 o 
   0  -3   2      111.46      126.13      4.29 o 
   1  -3   2       11.47       11.56      1.22 o 
   3  -3   2      183.19      205.11      3.50 o 
   4  -3   2      166.43      167.60      4.22 o 
   5  -3   2      533.41      532.16     10.97 o 
   6  -3   2       26.04       29.40      1.90 o 
   7  -3   2       54.95       58.25      0.82 o 
   8  -3   2      464.12      468.50      6.32 o 
   9  -3   2      178.28      184.52      3.06 o 
  10  -3   2       27.77       33.61      4.43 o 
  11  -3   2      155.69      147.22      3.24 o 
  12  -3   2       17.66       17.31      1.79 o 
  13  -3   2       95.10      100.69      4.02 o 
  14  -3   2       13.63       13.43      1.43 o 
  15  -3   2        1.40        1.92      0.72 o 
 -13  -2   2       21.80       20.49      1.53 o 
 -12  -2   2        0.17        0.71      0.49 o 
 -11  -2   2       67.03       62.48      1.64 o 
 -10  -2   2       23.41       24.20      0.94 o 
  -9  -2   2      475.69      425.01      5.58 o 
  -8  -2   2      853.70      832.98      9.69 o 
  -7  -2   2      915.52      930.41     10.57 o 
  -6  -2   2      370.82      365.27      7.28 o 
  -5  -2   2       42.16       49.58      2.03 o 
  -4  -2   2        9.89       25.04      1.15 o 
  -3  -2   2     2036.07     2299.86     30.90 o 
  -2  -2   2       16.88       14.75      0.57 o 
   1  -2   2     1035.68     1073.18     19.79 o 
   4  -2   2      647.38      650.60      9.70 o 
   5  -2   2      216.47      222.85      3.11 o 
   6  -2   2       22.04       23.68      0.72 o 
   7  -2   2      134.13      129.78      2.22 o 
   8  -2   2      126.43      137.00      2.46 o 
   9  -2   2        0.20        0.11      0.37 o 
  10  -2   2        8.01       10.40      1.65 o 
  11  -2   2        2.74        4.61      0.85 o 
  12  -2   2       62.03       60.55      3.81 o 
  13  -2   2      212.43      222.48      4.39 o 
  14  -2   2       27.80       27.71      1.63 o 
  15  -2   2       27.42       27.61      2.07 o 
 -14  -1   2       49.56       47.08      2.12 o 
 -13  -1   2       42.95       40.29      1.69 o 
 -12  -1   2       79.09       75.11      2.17 o 
 -11  -1   2        4.31        4.39      0.57 o 
 -10  -1   2        0.88        0.90      0.68 o 
  -9  -1   2      143.02      143.13      2.38 o 
  -8  -1   2      172.79      147.33      2.36 o 
  -7  -1   2     1788.23     1710.72     18.35 o 
  -6  -1   2       50.49       36.88      1.04 o 
  -5  -1   2     2697.04     3057.38     35.57 o 
  -4  -1   2       27.00       25.66      0.88 o 
  -3  -1   2     1622.84     1780.20     23.92 o 
  -1  -1   2       38.91       43.82      1.72 o 
   0  -1   2       84.60       90.73      2.92 o 
   2  -1   2     1926.46     2122.84     54.22 o 
   4  -1   2        4.71        1.75      0.30 o 
   5  -1   2     3008.13     3342.23     45.29 o 
   6  -1   2      151.02      196.06      3.04 o 
   7  -1   2       27.09       37.66      1.12 o 
   8  -1   2      991.02      955.17     10.78 o 
   9  -1   2      742.50      673.82      8.78 o 
  10  -1   2      286.90      287.98      7.57 o 
  11  -1   2       42.90       45.13      1.60 o 
  12  -1   2       33.19       34.42      3.09 o 
  13  -1   2        2.27        1.88      0.70 o 
  14  -1   2        5.32        7.80      1.44 o 
 -14   0   2        5.47        4.24      0.85 o 
 -13   0   2        0.40       -0.03      0.50 o 
 -12   0   2        0.26        0.07      0.38 o 
 -11   0   2        4.95        6.13      0.59 o 
 -10   0   2      241.50      227.11      3.84 o 
  -9   0   2      167.37      169.41      2.97 o 
  -8   0   2      330.54      331.62      5.33 o 
  -7   0   2      682.46      691.21      8.60 o 
  -6   0   2       14.93       21.53      0.62 o 
  -5   0   2      392.94      417.05      7.55 o 
  -3   0   2      617.39      666.49     17.07 o 
   0   0   2      755.45      798.42     20.66 o 
   2   0   2      168.27      182.83      5.62 o 
   3   0   2     1103.41     1084.12     28.42 o 
   5   0   2      280.12      298.98      5.91 o 
   7   0   2      136.05      152.72      3.72 o 
   8   0   2      906.35      860.69      9.96 o 
   9   0   2       36.11       34.97      1.32 o 
  10   0   2      188.89      182.03      3.68 o 
  11   0   2       96.66       97.14      2.61 o 
  12   0   2        5.91        5.72      0.89 o 
  13   0   2        2.06        1.22      0.67 o 
  14   0   2        0.43       -0.19      0.64 o 
 -14   1   2       58.81       55.92      2.20 o 
 -13   1   2        3.75        2.23      0.65 o 
 -12   1   2       54.71       58.68      1.42 o 
 -11   1   2      361.43      350.11      4.28 o 
 -10   1   2        2.18        1.80      0.44 o 
  -9   1   2        0.08        0.01      0.31 o 
  -8   1   2       14.42       15.09      0.67 o 
  -7   1   2      382.16      388.02      6.09 o 
  -6   1   2     1414.66     1561.13     18.95 o 
  -5   1   2      111.44       99.59      1.52 o 
  -4   1   2      175.21      175.73      2.38 o 
  -1   1   2      962.73     1047.31     26.99 o 
   2   1   2      215.28      281.28      8.21 o 
   3   1   2      859.73      884.41     10.90 o 
   4   1   2       89.86      141.05      2.29 o 
   5   1   2       14.58       13.80      0.61 o 
   6   1   2       63.54       96.30      3.08 o 
   7   1   2        5.94        2.31      0.36 o 
   8   1   2      203.21      194.44      3.16 o 
   9   1   2      205.41      195.03      3.91 o 
  10   1   2        3.36        2.34      0.64 o 
  11   1   2       85.07       84.93      3.76 o 
  12   1   2       35.23       34.80      3.01 o 
  13   1   2       59.50       58.67      2.18 o 
  14   1   2        9.45        8.71      1.16 o 
 -15   2   2        0.71        0.65      0.62 o 
 -14   2   2        4.58        5.91      1.23 o 
 -13   2   2       66.45       67.26      1.89 o 
 -12   2   2       46.60       40.45      1.12 o 
 -11   2   2      125.23      123.36      1.97 o 
 -10   2   2       81.97       84.27      1.80 o 
  -9   2   2       63.57       71.44      1.85 o 
  -8   2   2       11.38       12.68      0.87 o 
  -7   2   2      111.96      105.15      2.02 o 
  -6   2   2       42.85       54.31      1.61 o 
  -5   2   2       78.57       93.15      1.26 o 
  -4   2   2      285.85      380.67      6.98 o 
  -3   2   2     2469.33     2629.20     66.99 o 
   1   2   2       49.97       45.34      2.11 o 
   2   2   2      119.95      124.21      4.36 o 
   3   2   2       36.63       63.44      1.36 o 
   4   2   2      115.86      138.50      2.09 o 
   5   2   2        9.90       15.81      0.76 o 
   6   2   2        0.13        0.03      0.25 o 
   7   2   2      825.66      803.29     10.26 o 
   8   2   2       80.90       70.22      1.78 o 
   9   2   2       73.57       64.04      1.74 o 
  10   2   2      267.17      252.81      4.19 o 
  11   2   2       10.79       10.42      1.82 o 
  12   2   2        2.80        3.23      0.80 o 
  13   2   2       11.14       11.08      1.24 o 
 -15   3   2        4.52        5.42      0.83 o 
 -14   3   2       45.39       49.27      1.66 o 
 -13   3   2        0.65        0.81      0.48 o 
 -12   3   2        0.16        0.49      0.74 o 
 -11   3   2      118.43      119.33      2.05 o 
 -10   3   2       12.86       12.53      0.66 o 
  -9   3   2       18.69       13.43      0.71 o 
  -8   3   2      875.93      878.02      9.75 o 
  -7   3   2      200.35      205.31      2.26 o 
  -6   3   2       55.36       61.34      1.06 o 
  -5   3   2        2.62        0.31      0.17 o 
  -4   3   2     1116.92     1238.09     17.05 o 
  -3   3   2      251.00      301.65      6.00 o 
  -2   3   2      146.11      155.73      4.34 o 
   0   3   2       13.32       20.12      1.48 o 
   1   3   2      438.91      496.19     13.98 o 
   2   3   2      397.18      516.20      6.88 o 
   3   3   2       45.01       79.55      1.48 o 
   4   3   2      294.05      301.48      3.97 o 
   5   3   2      235.13      276.92      4.22 o 
   6   3   2       23.60       18.10      0.92 o 
   7   3   2       11.26        7.53      0.79 o 
   8   3   2        3.78        3.62      0.61 o 
   9   3   2      259.78      256.18      4.04 o 
  10   3   2      100.75      100.21      2.28 o 
  11   3   2      186.29      193.87      3.81 o 
  12   3   2       57.58       60.94      2.36 o 
  13   3   2        0.47        0.53      0.80 o 
 -15   4   2        4.33        4.65      0.91 o 
 -14   4   2        5.51        4.66      0.83 o 
 -13   4   2      163.41      160.46      3.53 o 
 -12   4   2      251.85      256.01      5.70 o 
 -11   4   2       81.92       84.99      2.43 o 
 -10   4   2      302.37      282.87      9.98 o 
  -9   4   2      475.51      455.39     13.76 o 
  -8   4   2       52.94       68.60      1.47 o 
  -7   4   2       95.70      114.09      1.52 o 
  -6   4   2      691.14      720.46      8.73 o 
  -5   4   2      476.62      539.71      7.80 o 
  -4   4   2      359.52      416.33      5.26 o 
  -3   4   2       48.45       37.96      1.72 o 
  -2   4   2     2302.99     2549.44     29.95 o 
  -1   4   2      469.55      484.13     13.07 o 
   0   4   2        1.23        1.07      0.53 o 
   1   4   2     2242.73     2394.78     40.82 o 
   2   4   2       39.29       37.84      1.12 o 
   3   4   2       41.37       47.54      1.05 o 
   4   4   2      241.27      281.84      3.51 o 
   5   4   2      263.85      241.63      3.56 o 
   6   4   2      122.57      141.34      2.58 o 
   7   4   2      267.51      242.62      3.83 o 
   8   4   2        2.05        1.79      0.54 o 
   9   4   2       16.22       17.28      1.12 o 
  10   4   2        0.23        0.27      0.52 o 
  11   4   2      184.54      188.79      3.58 o 
  12   4   2        0.64        0.14      0.55 o 
 -15   5   2        3.33        3.23      0.84 o 
 -14   5   2       27.96       31.22      1.56 o 
 -13   5   2      153.42      155.49      3.65 o 
 -12   5   2      141.41      149.72      3.39 o 
 -11   5   2        2.79        3.36      0.55 o 
 -10   5   2        0.60       -0.35      0.33 o 
  -9   5   2       35.96       28.09      0.97 o 
  -8   5   2       40.44       49.52      1.72 o 
  -7   5   2        7.72        7.41      0.49 o 
  -6   5   2      388.15      426.70      5.49 o 
  -5   5   2      805.51      826.77     13.46 o 
  -4   5   2       62.32       70.78      1.34 o 
  -3   5   2        0.15        3.00      0.28 o 
  -2   5   2      615.92      705.95      7.60 o 
  -1   5   2     1097.23     1210.29     11.90 o 
   0   5   2       37.56       25.79      0.77 o 
   1   5   2       56.02       73.99      2.93 o 
   2   5   2      114.62      123.62      1.96 o 
   3   5   2        6.99        4.71      0.40 o 
   4   5   2      245.19      266.27      3.26 o 
   5   5   2      919.87      851.58      9.31 o 
   6   5   2      388.69      394.76      5.49 o 
   7   5   2        4.80        5.41      0.88 o 
   8   5   2       17.84       18.06      1.16 o 
   9   5   2       55.88       56.57      1.85 o 
  10   5   2       16.16       15.23      1.17 o 
  11   5   2        0.25        0.34      0.64 o 
  12   5   2       58.46       60.22      2.08 o 
 -15   6   2        0.13        0.02      0.62 o 
 -14   6   2      273.24      291.40      5.83 o 
 -13   6   2      241.49      251.94      5.04 o 
 -12   6   2       75.51       74.89      2.03 o 
 -11   6   2       44.05       43.96      1.91 o 
 -10   6   2       28.42       25.85      1.01 o 
  -9   6   2      196.28      208.30      3.59 o 
  -8   6   2       30.14       33.05      1.47 o 
  -7   6   2       40.20       48.26      1.29 o 
  -6   6   2      352.43      382.44      6.03 o 
  -5   6   2       66.10       55.44      1.10 o 
  -3   6   2       82.48       43.56      2.90 o 
  -2   6   2      331.50      347.04      9.64 o 
  -1   6   2       13.69       11.93      0.56 o 
   0   6   2      159.46      144.72      2.09 o 
   1   6   2      425.18      449.70      4.75 o 
   2   6   2      329.91      340.79      4.64 o 
   3   6   2      442.30      454.19      4.66 o 
   4   6   2       71.19       91.54      1.68 o 
   5   6   2       88.44      103.77      2.03 o 
   6   6   2       20.54       18.69      1.14 o 
   7   6   2        1.98        1.96      0.59 o 
   8   6   2       98.09       98.75      2.49 o 
   9   6   2      144.73      148.42      4.18 o 
  10   6   2      109.28      108.59      2.80 o 
  11   6   2        0.01       -0.42      0.66 o 
 -15   7   2       52.58       56.76      2.41 o 
 -14   7   2       49.65       56.43      2.34 o 
 -13   7   2       27.60       28.59      2.39 o 
 -12   7   2        9.37        9.99      0.97 o 
 -11   7   2        0.04        0.43      0.49 o 
 -10   7   2      144.91      148.81      5.76 o 
  -9   7   2        5.48        6.61      0.61 o 
  -8   7   2        8.38        8.88      0.68 o 
  -7   7   2       11.73       17.12      2.25 o 
  -6   7   2      234.38      236.49      4.35 o 
  -5   7   2       67.03       69.48      1.15 o 
  -4   7   2      197.58      202.60      2.82 o 
  -2   7   2       11.61       10.50      0.53 o 
  -1   7   2      229.97      227.38      2.94 o 
   0   7   2       63.59       64.34      2.63 o 
   1   7   2      332.48      338.54      4.17 o 
   2   7   2      161.64      163.36      3.21 o 
   3   7   2        0.25        1.46      0.52 o 
   4   7   2      121.77      121.23      2.80 o 
   5   7   2       43.04       43.12      2.08 o 
   6   7   2      182.02      190.60      4.54 o 
   7   7   2        0.97        1.40      0.79 o 
   8   7   2       52.94       44.02      2.47 o 
   9   7   2      212.95      224.15      5.50 o 
  10   7   2        0.06        0.31      0.92 o 
 -14   8   2       72.38       72.95      2.24 o 
 -13   8   2       15.07       15.79      1.01 o 
 -12   8   2       10.94       11.50      0.94 o 
 -11   8   2        3.92        2.90      0.55 o 
 -10   8   2       99.82       96.28      2.27 o 
  -9   8   2       26.29       29.72      1.21 o 
  -8   8   2       13.09       16.89      1.03 o 
  -7   8   2       16.91       18.71      1.06 o 
  -6   8   2     1153.43     1181.23     15.66 o 
  -5   8   2       87.34       89.10      1.97 o 
  -4   8   2      306.46      320.82      4.23 o 
  -3   8   2       28.04       21.31      0.90 o 
  -2   8   2        8.81        9.34      0.54 o 
  -1   8   2      114.39      124.19      2.01 o 
   0   8   2       10.02        7.79      0.59 o 
   1   8   2      411.46      432.51      5.63 o 
   2   8   2      851.02      826.26     13.03 o 
   3   8   2        5.99        7.22      1.27 o 
   4   8   2       62.90       60.15      2.82 o 
   5   8   2        8.11       10.84      1.53 o 
   6   8   2       16.84       17.80      1.62 o 
   7   8   2      101.95      103.06      4.41 o 
   8   8   2       91.57       86.42      4.14 o 
   9   8   2      121.76      123.03      5.10 o 
 -14   9   2       66.65       67.55      2.75 o 
 -13   9   2       67.41       73.43      2.92 o 
 -12   9   2        0.16        0.59      0.49 o 
 -11   9   2        2.05        1.68      0.57 o 
 -10   9   2       42.15       46.17      4.02 o 
  -9   9   2        8.72       10.77      1.38 o 
  -8   9   2       14.31       14.82      0.80 o 
  -7   9   2        1.91        1.13      0.44 o 
  -6   9   2       66.79       64.26      1.64 o 
  -5   9   2        3.46        2.28      0.40 o 
  -4   9   2        9.36        7.62      0.65 o 
  -3   9   2       60.62       62.47      1.54 o 
  -2   9   2        7.18        8.74      0.60 o 
  -1   9   2       73.48       73.69      1.54 o 
   0   9   2       59.76       64.64      1.51 o 
   1   9   2       21.97       19.29      1.19 o 
   2   9   2      239.91      251.82      6.86 o 
   3   9   2        6.44       11.61      2.22 o 
   4   9   2      164.30      180.16      5.43 o 
   5   9   2       11.84       13.83      1.81 o 
   6   9   2      453.86      465.56     10.74 o 
   7   9   2       47.28       51.02      5.27 o 
   8   9   2       86.90       92.09      6.27 o 
 -14  10   2       16.14       19.17      1.17 o 
 -13  10   2        8.46        7.01      0.87 o 
 -12  10   2       39.87       41.09      1.71 o 
 -11  10   2       52.37       53.29      1.89 o 
 -10  10   2       95.97      100.76      2.79 o 
  -9  10   2        0.17       -0.09      0.41 o 
  -8  10   2        2.63        4.05      0.58 o 
  -7  10   2      178.45      187.62      3.57 o 
  -6  10   2       47.18       47.03      1.60 o 
  -5  10   2      141.79      139.42      3.24 o 
  -4  10   2      257.91      264.46      3.96 o 
  -3  10   2      239.75      233.41      4.10 o 
  -2  10   2      232.30      236.72      3.21 o 
  -1  10   2        0.96        1.15      0.43 o 
   0  10   2      511.46      508.88      6.74 o 
   1  10   2       11.67        9.59      1.15 o 
   2  10   2       30.28       35.79      2.09 o 
   3  10   2      174.57      162.22      6.52 o 
   4  10   2        0.82       -0.81      1.08 o 
   5  10   2      106.48      110.76      4.49 o 
   6  10   2       29.58       25.27      4.63 o 
   7  10   2        1.27        1.30      1.30 o 
 -13  11   2        0.44        0.67      0.66 o 
 -12  11   2       75.79       71.63      2.47 o 
 -11  11   2       39.06       42.24      2.78 o 
 -10  11   2        2.02        2.39      0.57 o 
  -9  11   2       47.56       48.55      1.58 o 
  -8  11   2        0.24       -0.17      0.45 o 
  -7  11   2       29.02       24.51      1.32 o 
  -6  11   2       67.94       65.46      1.95 o 
  -5  11   2       21.01       22.76      1.11 o 
  -4  11   2       87.98       84.27      2.01 o 
  -3  11   2       46.18       45.30      1.57 o 
  -2  11   2       13.70       13.96      1.03 o 
  -1  11   2        5.42        6.46      0.66 o 
   0  11   2       88.67       87.41      2.34 o 
   1  11   2       70.07       70.67      2.56 o 
   2  11   2        4.19        2.66      1.05 o 
   3  11   2       14.58       17.44      2.45 o 
   4  11   2        4.37        4.75      1.70 o 
   5  11   2      129.48      148.75      6.87 o 
   6  11   2      299.30      295.24      8.30 o 
 -12  12   2        6.38        4.28      1.37 o 
 -11  12   2       11.65        8.54      0.92 o 
 -10  12   2        0.93        1.44      0.64 o 
  -9  12   2       10.16        8.28      0.94 o 
  -8  12   2        0.16       -0.15      0.55 o 
  -7  12   2        7.70        8.45      0.93 o 
  -6  12   2        0.03        1.02      0.56 o 
  -5  12   2        1.52        0.93      0.50 o 
  -4  12   2      166.00      159.27      3.08 o 
  -3  12   2      323.69      313.21      4.94 o 
  -2  12   2        3.43        1.91      0.66 o 
  -1  12   2       16.05       15.82      1.52 o 
   0  12   2       44.07       49.65      3.50 o 
   1  12   2       29.45       27.18      1.87 o 
   2  12   2       19.69       20.13      1.99 o 
   3  12   2       36.43       30.71      3.21 o 
   4  12   2       16.80       22.32      2.96 o 
   5  12   2       17.78       18.83      2.94 o 
 -11  13   2        5.64        6.80      0.96 o 
 -10  13   2        2.38        2.20      0.97 o 
  -9  13   2       78.67       82.22      2.54 o 
  -8  13   2       64.77       68.28      2.35 o 
  -7  13   2        3.99        4.76      0.91 o 
  -6  13   2       47.17       45.58      2.08 o 
  -5  13   2       71.49       73.75      2.11 o 
  -4  13   2        0.18       -0.17      0.57 o 
  -3  13   2       24.95       23.38      1.43 o 
  -2  13   2       61.34       60.76      2.12 o 
  -1  13   2       10.52        8.55      2.13 o 
   0  13   2        3.56        1.27      1.12 o 
   1  13   2        6.11        5.10      1.19 o 
   2  13   2        7.96       11.02      3.44 o 
   3  13   2       11.02       10.29      2.11 o 
 -10  14   2       18.50       12.23      1.93 o 
  -9  14   2        0.46        0.05      0.73 o 
  -8  14   2        2.42        2.74      0.87 o 
  -7  14   2        0.14        0.30      1.07 o 
  -6  14   2       26.32       23.29      1.79 o 
  -5  14   2       74.60       69.55      2.14 o 
  -4  14   2        2.92        0.62      0.69 o 
  -3  14   2        1.21        0.40      0.73 o 
  -2  14   2        3.90        3.07      1.51 o 
  -1  14   2        0.06       -0.49      1.47 o 
   0  14   2       54.48       64.31      5.05 o 
   1  14   2        4.36        3.11      1.08 o 
  -7  15   2        1.84        1.80      0.93 o 
  -6  15   2       11.68        9.72      1.37 o 
  -5  15   2       37.71       36.77      1.71 o 
  -4  15   2        4.59        3.89      1.29 o 
  -3  15   2        1.23        1.07      1.06 o 
   1 -15   3       65.37       64.50      4.77 o 
   2 -15   3        4.38        2.64      1.80 o 
   3 -15   3        8.96       10.68      3.58 o 
   4 -15   3       15.24       14.15      1.28 o 
   5 -15   3        0.18        0.79      0.86 o 
   6 -15   3       19.67       21.51      2.24 o 
   7 -15   3       73.27       70.49      2.76 o 
   8 -15   3        0.41        0.72      0.78 o 
  -2 -14   3       30.05       35.67      2.55 o 
  -1 -14   3       81.52       82.45      3.75 o 
   0 -14   3       32.09       32.61      4.02 o 
   1 -14   3        0.93        0.74      1.41 o 
   2 -14   3        0.64       -0.64      0.93 o 
   3 -14   3        3.20        2.12      0.79 o 
   4 -14   3        6.02        7.34      1.37 o 
   5 -14   3       22.44       20.49      1.26 o 
   6 -14   3       61.88       62.21      2.47 o 
   7 -14   3        8.31        6.85      1.11 o 
   8 -14   3        2.63        4.43      0.94 o 
   9 -14   3        0.30        0.03      0.69 o 
  10 -14   3        5.31        5.97      1.00 o 
  -4 -13   3       59.65       63.38      4.27 o 
  -3 -13   3        5.57        5.62      1.72 o 
  -2 -13   3        0.11        0.07      1.47 o 
  -1 -13   3      196.00      194.23      5.32 o 
   0 -13   3        3.17        2.09      0.79 o 
   1 -13   3      100.10      107.26      3.97 o 
   2 -13   3        3.30        2.46      0.73 o 
   3 -13   3       29.54       29.47      1.82 o 
   4 -13   3       19.73       19.97      1.22 o 
   5 -13   3        1.40        1.19      0.54 o 
   6 -13   3       19.52       23.52      1.52 o 
   7 -13   3       13.88       12.35      1.38 o 
   8 -13   3       17.06       17.05      1.34 o 
   9 -13   3       99.58       98.93      3.50 o 
  10 -13   3       61.58       59.01      2.11 o 
  11 -13   3       11.72       13.99      1.41 o 
  -5 -12   3       82.87       92.31      5.29 o 
  -4 -12   3       99.39      100.48      5.30 o 
  -3 -12   3       10.51       14.14      2.30 o 
  -2 -12   3       29.21       28.29      2.24 o 
  -1 -12   3       18.35       16.54      1.65 o 
   0 -12   3        1.77        2.72      1.01 o 
   1 -12   3       26.49       28.57      1.06 o 
   2 -12   3      189.51      180.35      3.42 o 
   3 -12   3        5.25        3.27      0.66 o 
   4 -12   3        1.51       -0.21      0.48 o 
   5 -12   3      218.24      210.01      3.47 o 
   6 -12   3       64.03       63.81      2.01 o 
   7 -12   3       21.83       17.89      1.13 o 
   8 -12   3       45.48       44.88      2.00 o 
   9 -12   3       18.72       14.91      1.23 o 
  10 -12   3        0.58       -1.11      0.56 o 
  11 -12   3        0.27        0.64      0.73 o 
  12 -12   3        0.01       -0.14      0.71 o 
  -7 -11   3       81.55       81.50      4.17 o 
  -6 -11   3       86.20       91.12      6.70 o 
  -5 -11   3        1.50        0.94      1.61 o 
  -4 -11   3      109.86      114.79      4.24 o 
  -3 -11   3       15.68       16.12      3.53 o 
  -2 -11   3       94.09       94.07      2.94 o 
  -1 -11   3       27.16       20.49      1.77 o 
   0 -11   3        6.30        7.62      1.31 o 
   1 -11   3       32.81       35.04      1.20 o 
   2 -11   3      213.69      211.76      3.65 o 
   3 -11   3      144.38      146.04      2.80 o 
   4 -11   3        4.22        3.28      1.00 o 
   5 -11   3      123.50      111.52      2.36 o 
   6 -11   3        0.10        0.36      0.59 o 
   7 -11   3      121.93      120.91      2.49 o 
   8 -11   3      196.01      193.15      3.32 o 
   9 -11   3        7.51        5.41      0.66 o 
  10 -11   3       60.68       58.31      2.56 o 
  11 -11   3       17.19       17.17      1.77 o 
  12 -11   3       11.51       11.45      1.23 o 
  13 -11   3       19.98       22.29      1.37 o 
  -8 -10   3       43.73       44.01      3.64 o 
  -7 -10   3        6.06        5.46      1.31 o 
  -6 -10   3       34.45       37.24      3.64 o 
  -5 -10   3       84.73       81.95      3.58 o 
  -4 -10   3       67.84       65.15      3.89 o 
  -3 -10   3        0.86        0.30      1.74 o 
  -2 -10   3       40.34       40.73      2.34 o 
  -1 -10   3      184.63      190.32      3.59 o 
   0 -10   3       62.97       59.53      1.39 o 
   1 -10   3       10.79       12.40      0.79 o 
   2 -10   3      376.32      345.89      4.96 o 
   3 -10   3       50.23       50.51      1.45 o 
   4 -10   3      304.99      276.96      4.04 o 
   5 -10   3        7.17        7.81      0.68 o 
   6 -10   3        6.41        5.02      0.72 o 
   7 -10   3        0.00        0.06      0.47 o 
   8 -10   3      202.19      204.23      3.26 o 
   9 -10   3      961.63      965.17     13.27 o 
  10 -10   3       29.15       28.79      1.33 o 
  11 -10   3        0.63        1.47      0.55 o 
  12 -10   3       19.73       18.59      1.21 o 
  13 -10   3       48.98       47.97      1.63 o 
  -9  -9   3        1.75        1.32      1.83 o 
  -8  -9   3        3.35        2.43      2.11 o 
  -7  -9   3      113.11      110.97      3.70 o 
  -6  -9   3       90.60       95.20      3.28 o 
  -5  -9   3        4.12        6.02      1.11 o 
  -4  -9   3       48.09       48.08      2.55 o 
  -3  -9   3        4.79        3.88      0.82 o 
  -2  -9   3        5.78        7.42      0.95 o 
  -1  -9   3       30.65       29.94      1.71 o 
   0  -9   3       99.25       89.97      1.65 o 
   1  -9   3       56.51       50.41      1.40 o 
   2  -9   3        4.25        4.08      0.36 o 
   3  -9   3      444.40      403.57      4.88 o 
   4  -9   3      136.84      124.03      2.02 o 
   5  -9   3       76.91       66.29      1.29 o 
   6  -9   3       25.80       27.22      0.98 o 
   7  -9   3       36.93       36.24      1.23 o 
   8  -9   3      360.81      350.61      5.58 o 
   9  -9   3       68.27       75.18      1.94 o 
  10  -9   3       28.65       27.33      1.17 o 
  11  -9   3        0.19        0.62      0.44 o 
  12  -9   3       56.95       60.85      6.28 o 
 -10  -8   3       28.16       28.29      2.89 o 
  -9  -8   3       13.07       15.26      2.15 o 
  -8  -8   3       61.42       63.57      3.59 o 
  -7  -8   3       77.31       77.59      3.79 o 
  -6  -8   3      211.45      224.63      5.56 o 
  -5  -8   3       90.98       89.72      2.96 o 
  -4  -8   3        3.39        2.98      0.81 o 
  -3  -8   3        0.56        5.19      0.99 o 
  -2  -8   3        7.33        6.61      0.74 o 
  -1  -8   3      191.35      195.92      2.68 o 
   0  -8   3      619.93      597.95      6.19 o 
   1  -8   3       52.61       49.91      1.21 o 
   2  -8   3        0.68        1.60      0.34 o 
   3  -8   3      202.77      186.02      2.60 o 
   4  -8   3       14.98       19.97      0.76 o 
   5  -8   3       30.23       35.92      1.47 o 
   6  -8   3       95.62       92.52      2.13 o 
   7  -8   3       83.93       81.97      1.78 o 
   8  -8   3       24.92       25.89      1.02 o 
   9  -8   3      185.50      184.20      3.02 o 
  10  -8   3        4.75        4.71      0.56 o 
  11  -8   3        4.50        4.57      0.54 o 
  12  -8   3        0.24       -0.59      0.52 o 
 -10  -7   3        0.24        0.19      0.91 o 
  -9  -7   3      189.38      184.51      5.98 o 
  -8  -7   3        2.16        1.36      1.26 o 
  -7  -7   3      240.54      243.34      5.44 o 
  -6  -7   3      206.23      201.51      3.95 o 
  -5  -7   3       36.91       30.21      1.54 o 
  -4  -7   3        2.02        6.29      1.00 o 
  -3  -7   3      242.74      214.92      3.88 o 
  -2  -7   3      598.76      638.78      7.16 o 
  -1  -7   3      105.08      100.10      1.64 o 
   0  -7   3      185.09      175.76      2.70 o 
   1  -7   3      300.77      293.05      3.30 o 
   2  -7   3       22.92       33.06      0.78 o 
   3  -7   3       10.78        4.96      0.64 o 
   4  -7   3        0.21        1.66      0.59 o 
   5  -7   3      123.50      130.68      1.92 o 
   6  -7   3       10.74       10.99      0.67 o 
   7  -7   3        5.29        5.87      0.51 o 
   8  -7   3      276.25      263.66      4.05 o 
   9  -7   3       53.81       58.23      1.34 o 
  10  -7   3       28.91       30.56      0.98 o 
  11  -7   3      812.96      821.74     10.05 o 
  12  -7   3       28.47       30.27      1.15 o 
  13  -7   3       19.02       21.65      1.75 o 
  14  -7   3        0.12       -0.55      0.52 o 
 -11  -6   3        0.10       -0.06      0.68 o 
 -10  -6   3       20.50       19.74      1.75 o 
  -9  -6   3       22.77       25.35      1.47 o 
  -8  -6   3      383.88      407.95      6.00 o 
  -7  -6   3        0.75        0.08      0.46 o 
  -6  -6   3      298.86      292.23      5.12 o 
  -5  -6   3      183.04      165.96      2.66 o 
  -4  -6   3       39.45       44.47      1.22 o 
  -3  -6   3      106.29       93.14      1.48 o 
  -2  -6   3      360.40      348.99      3.69 o 
  -1  -6   3     1348.85     1343.00     11.71 o 
   0  -6   3       20.58       17.22      0.78 o 
   1  -6   3      426.19      464.70      5.05 o 
   2  -6   3      228.44      231.72      5.04 o 
   3  -6   3      197.02      205.34      3.13 o 
   5  -6   3      116.89      122.55      2.85 o 
   6  -6   3       14.54       17.85      0.71 o 
   7  -6   3      393.48      381.28      4.96 o 
   8  -6   3      159.85      157.99      2.47 o 
   9  -6   3        8.59        7.92      0.53 o 
  10  -6   3       56.54       54.42      1.81 o 
  11  -6   3       48.70       53.66      1.44 o 
  12  -6   3       44.27       40.91      1.41 o 
  13  -6   3        1.14        0.97      0.53 o 
  14  -6   3       13.80       18.11      1.55 o 
  15  -6   3       11.08       12.19      1.14 o 
 -12  -5   3       15.50       15.91      1.25 o 
 -11  -5   3      247.93      237.15      4.26 o 
 -10  -5   3       30.33       27.23      2.47 o 
  -9  -5   3      160.25      161.17      3.19 o 
  -8  -5   3      396.24      388.65      5.74 o 
  -7  -5   3       89.15       89.61      1.92 o 
  -6  -5   3       10.64        5.83      0.58 o 
  -5  -5   3     1376.81     1333.52     13.55 o 
  -4  -5   3      489.92      496.21      5.64 o 
  -3  -5   3     1473.30     1448.25     12.58 o 
  -2  -5   3      319.89      334.21      3.70 o 
  -1  -5   3      477.33      432.58      5.93 o 
   0  -5   3      925.07     1013.88     10.14 o 
   1  -5   3     1017.27     1106.20     10.91 o 
   2  -5   3      920.29      951.89      9.36 o 
   3  -5   3        1.88        1.04      0.54 o 
   4  -5   3      309.78      326.69      4.52 o 
   5  -5   3      470.80      498.35      6.07 o 
   6  -5   3     1033.66     1070.56     10.95 o 
   7  -5   3     1127.15     1108.78     11.33 o 
   8  -5   3       77.23       82.41      1.51 o 
   9  -5   3      419.60      429.52      5.54 o 
  10  -5   3       47.48       45.10      1.74 o 
  11  -5   3       15.11       16.28      0.98 o 
  12  -5   3       37.15       35.29      2.92 o 
  13  -5   3       48.13       51.27      1.84 o 
  14  -5   3       41.07       44.70      1.93 o 
  15  -5   3        3.43        3.51      0.88 o 
 -12  -4   3        4.52        4.36      0.72 o 
 -11  -4   3      202.11      203.18      3.69 o 
 -10  -4   3        6.38        8.22      0.86 o 
  -9  -4   3        0.21        1.08      0.60 o 
  -8  -4   3        3.81        5.23      0.78 o 
  -7  -4   3      197.49      208.98      2.88 o 
  -6  -4   3       40.82       44.28      1.42 o 
  -5  -4   3       50.94       56.46      1.19 o 
  -4  -4   3       72.06       70.22      1.36 o 
  -3  -4   3      235.98      260.37      2.95 o 
  -2  -4   3        7.80        6.34      0.50 o 
  -1  -4   3       16.78       30.45      1.26 o 
   0  -4   3     2348.79     2681.32     31.57 o 
   1  -4   3       62.71      125.46      1.69 o 
   2  -4   3      264.62      307.90      3.85 o 
   3  -4   3     2170.79     2325.93     69.24 o 
   4  -4   3        0.23        0.90      0.24 o 
   5  -4   3      156.57      161.17      2.34 o 
   6  -4   3      684.28      669.43      7.01 o 
   7  -4   3       20.61       19.20      0.57 o 
   8  -4   3       64.46       61.78      1.38 o 
   9  -4   3       15.09       16.67      0.80 o 
  10  -4   3      928.14      908.80     11.94 o 
  11  -4   3       78.20       85.93      2.26 o 
  12  -4   3        3.66        3.38      0.69 o 
  13  -4   3        2.29        2.88      0.96 o 
  14  -4   3      144.20      151.83      5.40 o 
  15  -4   3      137.33      142.90      3.28 o 
 -13  -3   3      106.91      106.32      3.96 o 
 -12  -3   3      261.58      255.33      6.15 o 
 -11  -3   3      148.21      143.35      2.80 o 
 -10  -3   3        0.38        0.17      0.44 o 
  -9  -3   3        1.05       -0.15      0.35 o 
  -8  -3   3       58.08       53.40      1.26 o 
  -7  -3   3      305.82      296.14      3.54 o 
  -6  -3   3      251.84      255.69      3.08 o 
  -5  -3   3        4.94        9.06      0.54 o 
  -4  -3   3       82.52       82.65      1.72 o 
  -3  -3   3      172.85      180.34      2.47 o 
  -2  -3   3      109.93      143.45      2.63 o 
  -1  -3   3       79.52      110.30      4.43 o 
   0  -3   3      254.78      295.22      6.17 o 
   1  -3   3       35.71       23.48      1.58 o 
   2  -3   3      870.99     1036.90     15.28 o 
   3  -3   3      950.58      988.87     27.23 o 
   4  -3   3     1072.55     1106.23     13.70 o 
   5  -3   3      347.86      407.59      5.48 o 
   6  -3   3      310.77      313.52      4.04 o 
   7  -3   3        0.24        1.04      0.29 o 
   8  -3   3      183.95      181.35      3.01 o 
   9  -3   3        9.29       10.05      0.74 o 
  10  -3   3       63.66       55.55      1.77 o 
  11  -3   3      179.78      173.35      3.74 o 
  12  -3   3       14.09       15.52      1.40 o 
  13  -3   3       36.52       38.76      1.56 o 
  14  -3   3       40.65       43.66      1.77 o 
  15  -3   3       77.38       81.94      2.54 o 
 -13  -2   3       34.78       33.28      1.89 o 
 -12  -2   3       95.15       92.16      3.44 o 
 -11  -2   3      145.74      137.82      3.15 o 
 -10  -2   3       76.41       72.03      1.66 o 
  -9  -2   3       44.26       40.56      1.09 o 
  -8  -2   3      294.88      268.96      3.26 o 
  -7  -2   3      326.70      325.61      3.68 o 
  -6  -2   3       15.29       16.74      1.07 o 
  -5  -2   3     1826.22     1881.45     18.27 o 
  -4  -2   3       96.16      107.56      1.87 o 
  -3  -2   3      115.81      127.44      2.54 o 
  -2  -2   3     2008.67     2271.68     57.48 o 
  -1  -2   3      481.37      527.75     10.00 o 
   0  -2   3      187.00      203.35      4.38 o 
   1  -2   3       52.47       63.44      1.92 o 
   3  -2   3      143.13      168.96      2.54 o 
   4  -2   3     1638.91     1993.20     23.42 o 
   5  -2   3       40.39       47.38      1.09 o 
   6  -2   3       13.06       13.95      0.67 o 
   7  -2   3       24.96       24.27      0.92 o 
   8  -2   3      218.51      215.01      3.55 o 
   9  -2   3       34.74       38.04      0.99 o 
  10  -2   3      158.05      140.64      2.58 o 
  11  -2   3       16.98       14.29      0.92 o 
  12  -2   3      141.22      137.68      4.46 o 
  13  -2   3        8.68        9.73      1.04 o 
  14  -2   3       17.72       18.36      1.60 o 
 -14  -1   3        1.19        0.91      0.74 o 
 -13  -1   3        3.32        3.81      0.82 o 
 -12  -1   3       27.34       27.66      1.55 o 
 -11  -1   3       26.51       23.89      1.61 o 
 -10  -1   3        2.73        2.72      0.58 o 
  -9  -1   3       53.12       50.73      1.11 o 
  -8  -1   3      152.65      144.64      2.01 o 
  -7  -1   3       46.42       49.37      1.07 o 
  -6  -1   3       65.96       75.22      1.31 o 
  -5  -1   3      819.62      836.78      8.45 o 
  -4  -1   3      931.23     1054.64     14.56 o 
  -3  -1   3      174.47      240.30      3.81 o 
  -2  -1   3      390.04      424.94     11.20 o 
  -1  -1   3      537.66      583.81     15.39 o 
   0  -1   3      200.46      260.23      7.49 o 
   1  -1   3      481.00      515.02     14.10 o 
   2  -1   3      443.15      431.15      8.01 o 
   4  -1   3      883.48     1049.53     11.28 o 
   5  -1   3     1287.11     1448.28     17.33 o 
   6  -1   3      429.79      437.69      4.52 o 
   7  -1   3       17.42       21.73      0.73 o 
   8  -1   3      293.42      289.68      3.92 o 
   9  -1   3      117.40      100.20      2.09 o 
  10  -1   3       32.28       31.35      1.57 o 
  11  -1   3      151.02      143.07      3.17 o 
  12  -1   3      149.71      154.90      3.52 o 
  13  -1   3        2.19        0.95      0.68 o 
  14  -1   3        1.13        0.39      0.71 o 
 -14   0   3       70.48       67.24      2.28 o 
 -13   0   3       36.16       34.99      1.73 o 
 -12   0   3      156.66      154.86      3.24 o 
 -11   0   3      241.02      221.49      3.94 o 
 -10   0   3      332.40      338.72      4.64 o 
  -9   0   3        7.67        7.19      0.53 o 
  -8   0   3      194.26      184.84      2.24 o 
  -7   0   3      366.46      335.82      5.18 o 
  -5   0   3       42.04       61.86      1.20 o 
  -4   0   3      412.70      465.03      6.80 o 
  -3   0   3       39.62       37.53      1.14 o 
  -2   0   3        2.78        1.33      0.45 o 
  -1   0   3      205.34      201.70      5.88 o 
   0   0   3      248.27      292.58      8.32 o 
   1   0   3     1732.82       -0.27      0.13 o 
   2   0   3      481.78      531.33      9.75 o 
   3   0   3      385.95      437.10      6.65 o 
   5   0   3      349.13      366.62      4.08 o 
   6   0   3       89.23       70.87      3.94 o 
   7   0   3     1192.38     1202.70     12.35 o 
   8   0   3        0.96        1.41      0.30 o 
   9   0   3       11.06        8.52      0.88 o 
  10   0   3       46.29       51.17      1.77 o 
  11   0   3       86.34       85.37      2.48 o 
  12   0   3        5.54        5.76      0.90 o 
  13   0   3       39.66       43.01      2.12 o 
  14   0   3       10.82        8.67      1.34 o 
 -14   1   3        2.97        2.55      0.73 o 
 -13   1   3       49.14       47.00      1.73 o 
 -12   1   3        6.15        5.69      0.73 o 
 -11   1   3       62.75       61.53      2.79 o 
 -10   1   3      158.17      161.53      2.91 o 
  -9   1   3        6.12        4.11      0.44 o 
  -8   1   3      626.65      596.47      6.87 o 
  -7   1   3       87.85      108.45      3.67 o 
  -6   1   3      980.48     1063.21     11.27 o 
  -5   1   3      665.61      697.26      8.56 o 
  -4   1   3      127.39      158.93      7.81 o 
  -3   1   3     3203.72     3395.10     57.58 o 
  -2   1   3      230.08      231.61      6.76 o 
  -1   1   3      140.98      148.82      4.75 o 
   1   1   3     2821.46     2824.20     71.97 o 
   2   1   3      402.35      428.49      8.15 o 
   3   1   3        4.22        8.01      1.47 o 
   4   1   3     3211.70     3655.65     34.82 o 
   5   1   3      130.89      133.40      2.14 o 
   6   1   3      167.31      182.34      3.05 o 
   7   1   3     3582.92     3374.36     32.80 o 
   8   1   3       38.89       40.94      1.20 o 
   9   1   3       22.54       21.06      0.99 o 
  10   1   3       13.98       10.62      1.14 o 
  11   1   3        3.75        4.04      1.16 o 
  12   1   3       41.51       44.50      2.98 o 
  13   1   3        0.05        0.44      0.68 o 
 -15   2   3        2.74        2.28      0.73 o 
 -14   2   3        0.34        0.85      0.62 o 
 -13   2   3       47.53       40.17      1.53 o 
 -12   2   3      125.97      124.11      2.92 o 
 -11   2   3        0.00       -0.21      0.40 o 
 -10   2   3       40.31       35.70      1.13 o 
  -9   2   3      242.72      246.78      3.62 o 
  -8   2   3       32.40       42.02      1.76 o 
  -7   2   3        8.22       13.77      0.79 o 
  -6   2   3        1.69        1.77      0.57 o 
  -5   2   3      131.52      124.56      5.26 o 
  -4   2   3      197.33      234.73      3.28 o 
  -2   2   3     3081.82     2911.07    340.69 o 
  -1   2   3     2161.00       -0.20      0.28 o 
   0   2   3     5854.67       -0.37      0.19 o 
   1   2   3       57.81       89.78      3.58 o 
   2   2   3       23.90       19.20      0.89 o 
   3   2   3      891.87      955.87     10.65 o 
   4   2   3      183.10      224.50      3.09 o 
   5   2   3      335.87      339.30      4.53 o 
   6   2   3      260.30      263.73      3.88 o 
   7   2   3      132.61      135.80      2.36 o 
   8   2   3      273.96      256.88      4.18 o 
   9   2   3      211.55      215.73      4.06 o 
  10   2   3      328.42      349.39      5.41 o 
  11   2   3       61.00       63.77      2.61 o 
  12   2   3      117.15      117.67      3.36 o 
  13   2   3       38.00       38.89      2.13 o 
 -15   3   3       21.25       19.80      1.57 o 
 -14   3   3       29.19       28.24      1.41 o 
 -13   3   3      208.38      203.22      3.59 o 
 -12   3   3       44.84       47.50      1.43 o 
 -11   3   3        0.02       -0.12      0.46 o 
 -10   3   3       58.09       62.56      1.80 o 
  -9   3   3       56.71       60.57      1.65 o 
  -8   3   3      392.58      404.60      6.27 o 
  -7   3   3      269.65      259.96      3.77 o 
  -6   3   3       68.61       76.87      1.63 o 
  -5   3   3       10.16       19.89      0.72 o 
  -4   3   3        0.74        0.28      0.18 o 
  -3   3   3     3565.74     3463.17    360.53 o 
  -2   3   3        0.07        1.55      0.30 o 
  -1   3   3     1434.84     1638.94     45.21 o 
   0   3   3      970.74     1088.61     18.96 o 
   1   3   3       59.17       85.93      2.34 o 
   2   3   3      688.90      762.89     11.45 o 
   3   3   3      488.42      561.81      6.09 o 
   4   3   3      579.58      671.49      7.27 o 
   5   3   3       44.42       32.23      1.02 o 
   6   3   3      236.73      240.29      3.57 o 
   7   3   3      313.58      303.19      4.80 o 
   8   3   3      283.77      289.97      4.77 o 
   9   3   3        0.79        0.62      0.52 o 
  10   3   3       24.40       26.98      1.35 o 
  11   3   3       44.89       45.63      1.60 o 
  12   3   3      137.35      137.42      3.56 o 
  13   3   3       99.55      100.29      3.14 o 
 -15   4   3        0.23        0.44      0.60 o 
 -14   4   3      378.14      380.19      6.28 o 
 -13   4   3      178.09      178.51      4.34 o 
 -12   4   3        0.86        0.04      0.50 o 
 -11   4   3      135.16      145.65      3.40 o 
 -10   4   3        7.83        7.76      0.70 o 
  -9   4   3       37.95       41.12      1.27 o 
  -8   4   3       54.62       51.07      1.24 o 
  -7   4   3        2.28        1.54      0.87 o 
  -6   4   3       74.68       80.36      2.09 o 
  -5   4   3       69.04       65.62      1.51 o 
  -3   4   3       18.63       29.65      1.11 o 
  -2   4   3       46.03       52.17      1.27 o 
  -1   4   3      658.93      674.30      9.68 o 
   0   4   3       26.62       26.94      0.87 o 
   1   4   3       38.74       41.24      1.14 o 
   2   4   3      190.67      200.48      2.95 o 
   3   4   3      116.04      131.63      2.02 o 
   4   4   3       14.79       14.18      0.71 o 
   5   4   3       81.48       75.27      1.72 o 
   6   4   3      359.35      325.94      4.64 o 
   7   4   3      148.00      133.43      3.04 o 
   8   4   3      186.42      184.76      3.34 o 
   9   4   3      112.26      111.60      2.54 o 
  10   4   3        8.37        9.52      1.02 o 
  11   4   3        0.18        0.81      0.60 o 
  12   4   3      111.39      114.66      2.53 o 
 -15   5   3        6.22        8.16      2.64 o 
 -14   5   3       23.11       20.11      1.48 o 
 -13   5   3        9.13        7.98      0.96 o 
 -12   5   3      153.23      161.74      3.77 o 
 -11   5   3       46.08       48.48      3.86 o 
 -10   5   3      313.47      306.04      5.81 o 
  -9   5   3       53.25       47.93      1.50 o 
  -8   5   3      162.57      165.44      3.95 o 
  -7   5   3        0.66        0.71      0.32 o 
  -6   5   3       20.34       27.75      1.04 o 
  -5   5   3        0.90        1.28      0.20 o 
  -3   5   3      377.80      385.91      7.81 o 
  -2   5   3      166.96      198.01      2.67 o 
  -1   5   3       15.34       12.32      0.78 o 
   0   5   3      845.75      982.97      9.94 o 
   1   5   3      432.05      465.59      4.87 o 
   2   5   3      378.69      404.06      4.13 o 
   3   5   3      256.60      277.87      3.82 o 
   4   5   3      271.39      302.90      3.69 o 
   5   5   3       10.76        9.01      0.70 o 
   6   5   3      119.19      130.31      3.61 o 
   7   5   3      170.25      168.65      3.17 o 
   8   5   3       48.85       50.71      1.78 o 
   9   5   3       30.31       33.24      1.70 o 
  10   5   3       30.46       38.28      1.80 o 
  11   5   3       19.61       17.84      1.32 o 
 -15   6   3        0.55        0.36      0.69 o 
 -14   6   3       39.62       42.97      1.82 o 
 -13   6   3        0.45       -0.91      0.55 o 
 -12   6   3       47.61       52.03      3.41 o 
 -11   6   3       49.30       47.64      1.65 o 
 -10   6   3      341.13      343.39      6.43 o 
  -9   6   3       56.69       63.75      1.68 o 
  -8   6   3       14.99       16.61      1.71 o 
  -7   6   3        9.11        7.71      0.66 o 
  -6   6   3      555.48      582.10      7.42 o 
  -5   6   3      399.35      407.58     10.59 o 
  -3   6   3       85.60       87.46      1.81 o 
  -2   6   3     1279.97     1317.56     15.60 o 
  -1   6   3      232.15      243.21      3.40 o 
   0   6   3      383.44      400.52      4.61 o 
   1   6   3       43.27       45.77      1.32 o 
   2   6   3       36.13       26.90      1.22 o 
   3   6   3      377.47      391.77      5.73 o 
   4   6   3      708.52      706.62      7.36 o 
   5   6   3      163.76      151.77      2.41 o 
   6   6   3       58.45       58.07      2.74 o 
   7   6   3        5.55        4.34      0.74 o 
   8   6   3       24.62       23.49      1.96 o 
   9   6   3       67.11       66.25      2.13 o 
  10   6   3       38.36       41.62      1.98 o 
  11   6   3        2.79        1.94      0.79 o 
 -14   7   3        4.67        2.54      0.99 o 
 -13   7   3       29.16       33.88      2.20 o 
 -12   7   3       67.88       75.43      2.23 o 
 -11   7   3        3.53        4.00      0.65 o 
 -10   7   3        0.29        0.03      0.46 o 
  -9   7   3       31.84       39.41      1.99 o 
  -8   7   3       91.37       91.02      2.21 o 
  -7   7   3       49.30       47.31      1.14 o 
  -6   7   3      309.67      312.88      4.48 o 
  -5   7   3        5.44        6.03      0.45 o 
  -4   7   3       98.48       91.64      1.67 o 
  -3   7   3      126.51      145.73      2.35 o 
  -2   7   3      583.37      637.35      6.79 o 
  -1   7   3      164.74      198.37      3.29 o 
   0   7   3        1.83        0.97      0.32 o 
   1   7   3      134.29      145.15      2.31 o 
   2   7   3      221.42      213.92      3.90 o 
   3   7   3        3.68        0.59      0.86 o 
   4   7   3      105.40       97.01      4.21 o 
   5   7   3      105.61      109.62      3.18 o 
   6   7   3        0.03        0.50      1.02 o 
   7   7   3        0.06        0.22      0.75 o 
   8   7   3       47.74       46.32      2.46 o 
   9   7   3        0.06       -1.13      0.95 o 
  10   7   3        3.29        3.27      1.12 o 
 -14   8   3        0.05        0.90      0.65 o 
 -13   8   3        6.74        7.76      0.91 o 
 -12   8   3       44.39       44.18      1.87 o 
 -11   8   3        0.42        0.20      0.93 o 
 -10   8   3       26.87       25.46      1.29 o 
  -9   8   3        0.14       -0.30      0.45 o 
  -8   8   3        5.09        5.17      0.74 o 
  -7   8   3       35.35       31.63      1.29 o 
  -6   8   3       25.71       23.31      1.02 o 
  -5   8   3        0.06        0.54      0.31 o 
  -4   8   3       30.76       35.80      1.08 o 
  -3   8   3      229.09      234.33      3.46 o 
  -2   8   3        2.98        2.74      0.40 o 
  -1   8   3       59.53       60.21      1.33 o 
   0   8   3      106.64      115.58      2.03 o 
   1   8   3        2.35        3.81      0.62 o 
   2   8   3       19.73       22.50      1.53 o 
   3   8   3      106.63       85.35      2.76 o 
   4   8   3      164.31      158.11      4.03 o 
   5   8   3      144.00      152.19      6.91 o 
   6   8   3      154.35      162.20      5.20 o 
   7   8   3      228.84      226.90      9.83 o 
   8   8   3        1.48        2.20      1.35 o 
   9   8   3       19.23       13.12      2.68 o 
 -14   9   3       21.92       24.00      1.41 o 
 -13   9   3       11.33       14.54      1.17 o 
 -12   9   3       23.39       21.14      1.39 o 
 -11   9   3       20.04       21.60      1.39 o 
 -10   9   3        0.02        0.61      0.54 o 
  -9   9   3       28.86       28.00      1.05 o 
  -8   9   3       89.53       92.53      2.18 o 
  -7   9   3      372.95      373.87      5.52 o 
  -6   9   3       12.41       12.41      0.86 o 
  -5   9   3       12.90       11.32      0.72 o 
  -4   9   3       19.46       18.68      0.95 o 
  -3   9   3       19.85       22.70      1.07 o 
  -2   9   3      110.05      107.71      1.85 o 
  -1   9   3       47.58       45.64      1.23 o 
   0   9   3      342.52      344.03      4.46 o 
   1   9   3      140.42      143.10      3.88 o 
   2   9   3       95.62       86.08      3.35 o 
   3   9   3        0.62        0.11      0.78 o 
   4   9   3       36.72       36.47      3.47 o 
   5   9   3        7.39        9.14      2.41 o 
   6   9   3        0.01       -0.84      1.00 o 
   7   9   3       76.95       83.30      5.89 o 
   8   9   3        2.39        3.06      2.18 o 
 -13  10   3        8.68       10.36      1.09 o 
 -12  10   3       33.12       33.67      1.67 o 
 -11  10   3        7.71        7.70      1.03 o 
 -10  10   3        2.56        2.84      0.56 o 
  -9  10   3       47.76       51.20      2.37 o 
  -8  10   3       20.84       20.57      1.13 o 
  -7  10   3      366.39      346.18      6.37 o 
  -6  10   3        5.23        3.33      0.60 o 
  -5  10   3       37.33       38.56      1.24 o 
  -4  10   3       19.37       17.80      1.00 o 
  -3  10   3      107.93      110.05      3.22 o 
  -2  10   3       17.91       19.16      0.81 o 
  -1  10   3       42.79       42.59      1.27 o 
   0  10   3      307.87      298.94      5.03 o 
   1  10   3      224.41      222.79      6.20 o 
   2  10   3      177.55      170.09      4.29 o 
   3  10   3       15.98       12.10      2.15 o 
   4  10   3        7.08        8.85      2.11 o 
   5  10   3        3.23        3.52      1.74 o 
   6  10   3      401.17      440.02     10.71 o 
   7  10   3       13.06       15.80      2.21 o 
 -13  11   3        1.05        1.79      0.75 o 
 -12  11   3       10.13        9.28      1.72 o 
 -11  11   3       65.77       64.28      1.93 o 
 -10  11   3        0.49        0.46      0.53 o 
  -9  11   3        0.01        0.52      0.51 o 
  -8  11   3        1.04        0.90      0.71 o 
  -7  11   3       10.55        9.24      1.21 o 
  -6  11   3       10.03        9.88      0.70 o 
  -5  11   3       42.82       42.95      1.42 o 
  -4  11   3        2.51        2.61      0.63 o 
  -3  11   3       16.79       13.25      0.99 o 
  -2  11   3      172.10      167.65      4.00 o 
  -1  11   3      141.86      137.71      2.60 o 
   0  11   3      123.92      128.65      3.46 o 
   1  11   3       36.36       38.87      2.06 o 
   2  11   3        0.61        0.00      0.73 o 
   3  11   3       32.63       23.95      2.85 o 
   4  11   3       47.08       41.62      3.90 o 
   5  11   3       15.31       14.48      2.65 o 
   6  11   3       80.91       91.25      4.27 o 
 -12  12   3       27.82       27.80      1.50 o 
 -11  12   3       68.09       64.07      2.57 o 
 -10  12   3        0.00       -0.43      0.56 o 
  -9  12   3        8.00        6.43      0.91 o 
  -8  12   3      182.18      188.40      3.82 o 
  -7  12   3       96.62       99.19      3.31 o 
  -6  12   3       22.73       22.66      0.97 o 
  -5  12   3       39.49       40.25      1.51 o 
  -4  12   3       80.36       79.11      2.39 o 
  -3  12   3       76.13       80.10      2.30 o 
  -2  12   3       53.13       54.33      1.85 o 
  -1  12   3       32.34       31.85      1.40 o 
   0  12   3       28.74       28.15      1.79 o 
   1  12   3       25.78       24.15      3.10 o 
   2  12   3        0.42       -0.83      0.81 o 
   3  12   3       20.20       16.49      2.52 o 
   4  12   3        3.45        2.27      1.61 o 
 -11  13   3       22.93       25.76      1.85 o 
 -10  13   3        1.07        1.03      0.70 o 
  -9  13   3        0.06        1.33      0.71 o 
  -8  13   3        8.43        8.10      1.08 o 
  -7  13   3       34.08       33.12      2.74 o 
  -6  13   3       26.56       23.27      1.99 o 
  -5  13   3       60.65       60.66      1.95 o 
  -4  13   3        9.03        9.10      1.14 o 
  -3  13   3      183.75      193.12      4.36 o 
  -2  13   3       56.13       55.80      2.91 o 
  -1  13   3        0.06        0.22      1.35 o 
   0  13   3       24.49       23.68      1.78 o 
   1  13   3       15.65       15.78      1.73 o 
   2  13   3        3.49        0.58      1.02 o 
   3  13   3      146.92      147.96      6.55 o 
  -9  14   3       54.40       60.26      2.67 o 
  -8  14   3        2.26        1.70      0.82 o 
  -7  14   3        6.13        4.87      1.02 o 
  -6  14   3        2.82        3.52      1.23 o 
  -5  14   3      289.32      279.92      5.00 o 
  -4  14   3       53.56       52.82      2.12 o 
  -3  14   3       10.37       10.74      2.12 o 
  -2  14   3        1.25        0.65      1.44 o 
  -1  14   3        0.89        0.49      1.46 o 
   0  14   3        0.02        0.96      1.76 o 
  -5  15   3       31.33       31.95      1.66 o 
  -4  15   3        7.61        5.64      1.03 o 
   1 -15   4       12.52        9.14      2.32 o 
   2 -15   4       58.76       58.21      4.35 o 
   3 -15   4        6.83        6.12      1.35 o 
   4 -15   4       10.95        9.77      1.13 o 
   5 -15   4       17.38       16.96      1.16 o 
   6 -15   4        7.67        7.39      1.24 o 
   7 -15   4       63.28       67.64      3.11 o 
  -1 -14   4        0.05       -1.45      0.78 o 
   0 -14   4        0.19       -0.31      1.64 o 
   1 -14   4      105.04      104.49      5.96 o 
   2 -14   4       48.29       44.04      2.89 o 
   3 -14   4       23.93       23.92      1.65 o 
   4 -14   4       57.78       53.09      2.03 o 
   5 -14   4        5.89        6.07      0.83 o 
   6 -14   4        3.78        2.41      0.91 o 
   7 -14   4       22.98       23.44      1.87 o 
   8 -14   4       20.55       20.36      1.61 o 
   9 -14   4       18.73       20.66      1.64 o 
  10 -14   4        0.01        0.09      1.00 o 
  -3 -13   4        3.86        3.71      1.54 o 
  -2 -13   4      132.33      129.08      4.38 o 
  -1 -13   4       25.94       26.33      2.05 o 
   0 -13   4       10.80       10.75      1.19 o 
   1 -13   4        0.34       -0.19      0.88 o 
   2 -13   4       91.24       96.63      2.53 o 
   3 -13   4       29.39       30.85      1.48 o 
   4 -13   4       14.00       15.80      1.07 o 
   5 -13   4      162.23      151.62      2.79 o 
   6 -13   4       21.03       19.97      1.88 o 
   7 -13   4       53.77       51.34      2.60 o 
   8 -13   4        2.52        3.61      0.82 o 
   9 -13   4        0.33       -0.13      0.63 o 
  10 -13   4       52.57       47.20      1.90 o 
  11 -13   4        0.36       -0.05      0.65 o 
  -5 -12   4        0.80       -0.57      1.08 o 
  -4 -12   4       74.31       77.88      4.11 o 
  -3 -12   4       10.78       11.01      2.03 o 
  -2 -12   4       53.57       59.84      2.88 o 
  -1 -12   4       30.13       30.28      3.64 o 
   0 -12   4       66.48       64.87      2.52 o 
   1 -12   4       44.69       44.24      1.82 o 
   2 -12   4        1.47       -0.20      0.53 o 
   3 -12   4      101.98      103.84      3.54 o 
   4 -12   4       15.98       13.96      1.05 o 
   5 -12   4        1.51        2.13      0.51 o 
   6 -12   4        4.45        2.95      0.65 o 
   7 -12   4        0.83        0.39      0.53 o 
   8 -12   4       12.82       14.89      1.06 o 
   9 -12   4       15.20       17.14      1.24 o 
  10 -12   4        4.05        3.75      0.73 o 
  11 -12   4        5.98        6.97      1.25 o 
  12 -12   4        6.76        7.93      1.14 o 
  -6 -11   4        7.02        5.38      1.49 o 
  -5 -11   4       42.80       44.21      3.34 o 
  -4 -11   4       41.22       36.22      6.89 o 
  -3 -11   4      242.60      249.30      6.63 o 
  -2 -11   4      137.29      134.85      4.93 o 
  -1 -11   4       40.02       41.02      1.98 o 
   0 -11   4      175.91      184.48      3.52 o 
   1 -11   4       15.27       14.43      0.83 o 
   2 -11   4       11.73       10.60      0.93 o 
   3 -11   4       16.18       17.32      1.10 o 
   4 -11   4        6.23        4.99      0.59 o 
   5 -11   4       39.54       46.94      1.82 o 
   6 -11   4      236.90      217.75      3.73 o 
   7 -11   4       63.68       64.86      1.90 o 
   8 -11   4      123.10      117.63      2.46 o 
   9 -11   4        4.59        4.07      0.62 o 
  10 -11   4        0.13        0.11      0.47 o 
  11 -11   4        0.60        0.59      0.66 o 
  12 -11   4        3.90        4.02      0.88 o 
  13 -11   4       56.97       60.69      2.19 o 
  -8 -10   4        6.47        7.66      2.57 o 
  -7 -10   4       86.50       88.06      3.43 o 
  -6 -10   4      550.65      588.88     10.87 o 
  -5 -10   4        2.14        3.62      1.26 o 
  -4 -10   4       69.44       73.05      4.54 o 
  -3 -10   4       56.17       53.69      2.67 o 
  -2 -10   4       11.92       12.77      2.33 o 
  -1 -10   4       99.55       88.19      2.62 o 
   0 -10   4       78.78       75.85      1.59 o 
   1 -10   4      157.46      162.43      2.41 o 
   2 -10   4        0.48        0.25      0.39 o 
   3 -10   4        2.14        1.91      0.43 o 
   4 -10   4      114.77      113.12      1.95 o 
   5 -10   4       11.84       14.74      0.74 o 
   6 -10   4      508.64      474.42      6.39 o 
   7 -10   4       85.70       85.21      2.26 o 
   8 -10   4       94.36       88.14      1.94 o 
   9 -10   4        3.78        3.67      0.88 o 
  10 -10   4        7.01        5.84      0.91 o 
  11 -10   4      130.01      130.77      2.93 o 
  12 -10   4       75.29       79.38      4.38 o 
  13 -10   4       22.56       29.34      2.31 o 
  -9  -9   4       33.59       28.77      2.91 o 
  -8  -9   4        4.43        4.96      1.56 o 
  -7  -9   4       56.52       52.01      2.88 o 
  -6  -9   4        9.57        8.69      1.30 o 
  -5  -9   4      255.71      243.22      9.13 o 
  -4  -9   4       41.63       41.64      4.03 o 
  -3  -9   4      139.42      150.70      4.50 o 
  -2  -9   4        0.05        0.74      0.59 o 
  -1  -9   4      324.56      321.87      4.66 o 
   0  -9   4      220.57      216.09      2.92 o 
   1  -9   4      184.14      174.20      2.44 o 
   2  -9   4      396.53      388.80      4.27 o 
   3  -9   4      121.15       99.78      1.86 o 
   4  -9   4       11.44       13.53      0.81 o 
   5  -9   4      474.62      448.21      4.93 o 
   6  -9   4        4.38        4.48      0.50 o 
   7  -9   4       43.63       44.45      1.21 o 
   8  -9   4       14.52       17.29      0.90 o 
   9  -9   4       23.80       25.89      1.17 o 
  10  -9   4       29.58       27.39      1.18 o 
  11  -9   4       34.03       36.27      1.55 o 
  12  -9   4       35.39       37.34      1.41 o 
  13  -9   4        8.00        8.45      0.87 o 
 -10  -8   4       19.31       19.05      2.42 o 
  -9  -8   4      117.30      116.14      4.91 o 
  -8  -8   4       15.10       18.61      2.78 o 
  -7  -8   4       61.24       74.28      3.73 o 
  -6  -8   4        5.92        6.56      1.34 o 
  -5  -8   4      476.44      471.16      9.52 o 
  -4  -8   4      164.12      167.35      4.07 o 
  -3  -8   4       75.37       77.49      2.50 o 
  -2  -8   4      681.36      679.74     10.82 o 
  -1  -8   4        1.03        2.22      0.41 o 
   0  -8   4      495.17      462.98      5.04 o 
   1  -8   4      860.92      811.10      8.01 o 
   2  -8   4       31.14       43.30      0.92 o 
   3  -8   4      169.66      141.49      2.08 o 
   4  -8   4      177.54      171.80      2.34 o 
   5  -8   4      362.51      353.29      4.49 o 
   6  -8   4       51.58       53.56      1.21 o 
   7  -8   4      365.60      365.99      4.48 o 
   8  -8   4      786.85      795.20      9.87 o 
   9  -8   4       33.02       31.19      1.17 o 
  10  -8   4       52.12       49.52      1.48 o 
  11  -8   4       76.71       74.36      1.91 o 
  12  -8   4       42.22       40.84      1.42 o 
  13  -8   4       26.24       27.46      1.26 o 
  14  -8   4        0.01       -0.60      0.68 o 
 -10  -7   4       24.48       23.73      1.99 o 
  -9  -7   4        0.29        1.52      0.86 o 
  -8  -7   4      120.12      120.31      3.70 o 
  -7  -7   4        1.56        1.91      0.85 o 
  -6  -7   4       19.92       22.85      1.71 o 
  -5  -7   4        0.10        0.94      0.97 o 
  -4  -7   4       21.65       26.47      1.65 o 
  -3  -7   4      615.00      614.43      8.68 o 
  -2  -7   4       78.10       72.68      1.97 o 
  -1  -7   4       28.34       27.65      1.33 o 
   0  -7   4       31.75       27.28      0.86 o 
   1  -7   4      307.13      314.09      3.53 o 
   2  -7   4      254.90      287.05      3.04 o 
   3  -7   4      140.42      123.45      2.16 o 
   4  -7   4       67.14       74.90      1.28 o 
   5  -7   4        2.64        3.84      0.29 o 
   6  -7   4      579.62      583.76      6.50 o 
   7  -7   4      328.17      330.55      4.65 o 
   8  -7   4       27.07       23.36      0.98 o 
   9  -7   4      116.83      107.48      2.12 o 
  10  -7   4        0.37        0.16      0.37 o 
  11  -7   4       67.13       69.11      2.40 o 
  12  -7   4        0.36        0.42      0.49 o 
  13  -7   4       37.51       39.19      1.53 o 
  14  -7   4       24.01       30.33      1.41 o 
 -11  -6   4      157.96      166.10      4.63 o 
 -10  -6   4       45.29       40.19      1.88 o 
  -9  -6   4        0.68        0.79      0.82 o 
  -8  -6   4       31.09       37.05      2.18 o 
  -7  -6   4        0.48        1.16      0.53 o 
  -6  -6   4      217.49      227.00      3.78 o 
  -5  -6   4        0.68        6.11      0.61 o 
  -4  -6   4      219.62      181.19      2.75 o 
  -3  -6   4      967.32      921.17      9.72 o 
  -2  -6   4     1366.62     1373.01     11.46 o 
  -1  -6   4       10.27       12.73      0.55 o 
   0  -6   4       10.90       12.44      0.61 o 
   1  -6   4       13.37       20.08      0.63 o 
   2  -6   4       38.82       49.41      0.93 o 
   3  -6   4       90.34       83.59      1.46 o 
   4  -6   4        0.63        0.04      0.16 o 
   5  -6   4       12.94       12.61      0.54 o 
   6  -6   4      171.45      167.78      2.70 o 
   7  -6   4       41.11       40.54      1.14 o 
   8  -6   4      272.60      265.63      3.87 o 
   9  -6   4       17.82       18.17      0.85 o 
  10  -6   4        3.41        7.09      0.81 o 
  11  -6   4        2.42        4.57      0.62 o 
  12  -6   4       27.61       30.99      1.64 o 
  13  -6   4        0.23       -0.23      0.52 o 
  14  -6   4       17.44       16.62      1.25 o 
 -12  -5   4       26.90       26.69      1.54 o 
 -11  -5   4       12.67       10.93      1.26 o 
 -10  -5   4      107.17      102.34      2.54 o 
  -9  -5   4      318.47      323.02      5.05 o 
  -8  -5   4        1.75        2.39      0.60 o 
  -7  -5   4       97.29       88.39      2.10 o 
  -6  -5   4        7.74        5.37      0.70 o 
  -5  -5   4       83.66       59.48      1.41 o 
  -4  -5   4        0.06        0.22      0.42 o 
  -3  -5   4      833.55      836.14      7.64 o 
  -2  -5   4       23.89       26.71      0.73 o 
  -1  -5   4      283.93      297.47      3.37 o 
   0  -5   4     1396.63     1608.35     13.86 o 
   1  -5   4       71.49       78.43      1.21 o 
   2  -5   4      102.38      121.53      2.02 o 
   3  -5   4      270.62      260.46      2.92 o 
   5  -5   4       19.47       30.11      0.92 o 
   6  -5   4       86.44      108.45      1.93 o 
   7  -5   4      495.39      497.79      6.31 o 
   8  -5   4      139.59      142.51      2.41 o 
   9  -5   4      163.11      158.31      2.87 o 
  10  -5   4      369.73      351.44      5.38 o 
  11  -5   4       92.29      101.89      2.33 o 
  12  -5   4       20.02       20.65      1.59 o 
  13  -5   4        1.76        3.29      0.73 o 
  14  -5   4        7.67        8.95      1.41 o 
 -12  -4   4        0.05        0.52      0.64 o 
 -11  -4   4       36.33       40.26      1.89 o 
 -10  -4   4      112.76      118.40      2.63 o 
  -9  -4   4      161.68      161.36      3.08 o 
  -8  -4   4       18.96       16.85      1.04 o 
  -7  -4   4       92.38       95.19      2.09 o 
  -6  -4   4      165.97      158.36      2.75 o 
  -5  -4   4      288.35      280.01      3.99 o 
  -4  -4   4      434.55      445.00      5.49 o 
  -3  -4   4      967.79      946.10      8.98 o 
  -2  -4   4       10.32       15.86      0.75 o 
  -1  -4   4      313.06      352.23      4.92 o 
   0  -4   4      251.88      327.09      4.15 o 
   1  -4   4        7.57        2.54      0.27 o 
   2  -4   4      271.12      312.84      3.53 o 
   3  -4   4       13.19       22.53      0.70 o 
   4  -4   4      552.20      646.32      6.89 o 
   5  -4   4       21.37       27.26      0.84 o 
   6  -4   4     1236.28     1186.88     13.53 o 
   7  -4   4      699.14      687.01      9.06 o 
   8  -4   4       33.34       33.37      1.14 o 
   9  -4   4        2.91        1.65      0.59 o 
  10  -4   4      239.64      221.37      3.86 o 
  11  -4   4       36.13       34.12      2.19 o 
  12  -4   4        9.11        6.67      0.90 o 
  13  -4   4       59.94       60.55      2.24 o 
  14  -4   4       26.60       30.39      1.58 o 
 -13  -3   4      149.35      149.01      3.76 o 
 -12  -3   4        0.08        0.30      0.69 o 
 -11  -3   4       54.05       49.72      1.70 o 
 -10  -3   4      566.21      536.43      7.12 o 
  -9  -3   4      205.47      204.55      3.44 o 
  -8  -3   4      432.01      430.35      5.78 o 
  -7  -3   4      547.17      523.56      6.63 o 
  -6  -3   4        1.26        1.12      0.36 o 
  -5  -3   4      530.86      538.32      6.56 o 
  -4  -3   4      378.16      354.23      4.44 o 
  -3  -3   4      170.30      178.80      2.15 o 
  -2  -3   4       59.01       75.79      1.53 o 
  -1  -3   4     2403.04     2688.55     37.81 o 
   0  -3   4     1150.74     1244.38     17.41 o 
   1  -3   4     1907.70     2161.47     26.43 o 
   2  -3   4     2569.60     2746.55     29.38 o 
   3  -3   4      245.07      237.03     12.51 o 
   4  -3   4       79.18      108.27      1.69 o 
   5  -3   4       79.82       69.38      1.50 o 
   6  -3   4      747.14      755.02      9.80 o 
   7  -3   4      184.14      179.03      3.03 o 
   8  -3   4       84.39       79.09      1.84 o 
   9  -3   4      241.22      228.95      3.90 o 
  10  -3   4        0.00        0.21      0.33 o 
  11  -3   4        3.75        3.95      0.57 o 
  12  -3   4       26.73       26.92      1.40 o 
  13  -3   4       91.18      101.53      2.47 o 
  14  -3   4      280.11      285.83      5.45 o 
 -13  -2   4        8.29        7.15      1.02 o 
 -12  -2   4        8.01        6.45      0.94 o 
 -11  -2   4        0.14        0.16      0.41 o 
 -10  -2   4        8.27        6.06      0.66 o 
  -9  -2   4       47.50       44.85      1.39 o 
  -8  -2   4      824.31      800.03      9.43 o 
  -7  -2   4       18.78       17.04      0.87 o 
  -6  -2   4       64.57       56.31      1.66 o 
  -5  -2   4       55.36       42.31      2.37 o 
  -4  -2   4       90.27       92.70      1.81 o 
  -3  -2   4      851.09      976.28     12.03 o 
  -2  -2   4     4244.87     4693.16     76.36 o 
  -1  -2   4      371.66      461.63     12.72 o 
   0  -2   4        0.87        0.47      0.69 o 
   1  -2   4      938.48      997.48     35.15 o 
   2  -2   4     1626.87     1771.21     20.93 o 
   3  -2   4     1215.34     1345.94     18.81 o 
   4  -2   4      150.37      164.91      6.31 o 
   5  -2   4      585.09      590.60      6.63 o 
   6  -2   4        0.97       -0.29      0.20 o 
   7  -2   4      401.43      384.90      4.81 o 
   8  -2   4     1151.30     1130.33     12.70 o 
   9  -2   4        8.20        9.27      0.64 o 
  10  -2   4      119.56      128.75      2.78 o 
  11  -2   4       14.48       14.31      0.98 o 
  12  -2   4        1.85        2.47      0.62 o 
  13  -2   4      300.91      305.39      5.74 o 
  14  -2   4      147.50      153.55      3.76 o 
 -14  -1   4      258.26      243.12      7.16 o 
 -13  -1   4        0.52       -0.46      0.62 o 
 -12  -1   4       85.69       80.44      2.45 o 
 -11  -1   4       14.98       13.54      1.07 o 
 -10  -1   4       71.48       67.81      1.54 o 
  -9  -1   4      292.63      279.46      3.95 o 
  -8  -1   4       36.30       37.15      1.13 o 
  -7  -1   4        3.81        7.31      0.74 o 
  -6  -1   4      658.71      617.24     10.02 o 
  -5  -1   4      242.12      245.79      4.15 o 
  -4  -1   4       64.87       83.67      1.90 o 
  -3  -1   4        2.88        2.22      0.58 o 
  -2  -1   4      700.25      772.91     13.78 o 
  -1  -1   4      964.12     1007.09     26.31 o 
   0  -1   4      289.47      252.28      7.61 o 
   2  -1   4      130.73      158.04      2.62 o 
   3  -1   4      742.04      842.86     11.73 o 
   4  -1   4       81.99       80.26      1.55 o 
   5  -1   4       73.14       65.87      1.22 o 
   7  -1   4      161.01      166.13      2.31 o 
   8  -1   4      118.40      117.60      3.20 o 
   9  -1   4       60.68       51.48      1.92 o 
  10  -1   4      227.41      207.26      5.05 o 
  11  -1   4       68.38       67.49      1.97 o 
  12  -1   4      115.05      122.81      3.14 o 
  13  -1   4      186.67      186.26      4.25 o 
  14  -1   4        4.34        4.49      0.97 o 
 -14   0   4        1.97        2.67      0.79 o 
 -13   0   4       70.90       74.52      2.27 o 
 -12   0   4       30.73       32.43      1.61 o 
 -11   0   4        8.83        6.24      0.77 o 
 -10   0   4      459.29      447.40      6.53 o 
  -9   0   4      234.69      236.21      3.29 o 
  -8   0   4        3.07        4.13      0.44 o 
  -7   0   4     1457.49     1493.65     16.41 o 
  -6   0   4      730.59      715.33     11.45 o 
  -5   0   4      169.10      162.14      2.95 o 
  -4   0   4     1166.34     1256.00     13.44 o 
  -3   0   4      214.95      264.97      3.67 o 
  -2   0   4     1095.09     1203.56     20.98 o 
  -1   0   4      239.62      269.32      7.92 o 
   0   0   4        4.18        0.21      0.32 o 
   1   0   4       32.81       -0.02      0.19 o 
   2   0   4      128.42      149.80      2.80 o 
   3   0   4      205.96      267.62      3.85 o 
   4   0   4      472.03      509.22      5.93 o 
   5   0   4      224.34      218.49      3.06 o 
   6   0   4       36.47       35.43      1.03 o 
   7   0   4       61.92       52.97      1.16 o 
   8   0   4        1.56        3.65      0.42 o 
   9   0   4      485.74      439.69      6.49 o 
  10   0   4        3.99        4.01      0.75 o 
  11   0   4        5.23        5.15      0.87 o 
  12   0   4        1.10        1.11      0.70 o 
  13   0   4       53.79       59.30      3.50 o 
  14   0   4        0.43        0.82      0.81 o 
 -14   1   4        0.35        0.25      0.61 o 
 -13   1   4       17.88       18.35      1.24 o 
 -12   1   4       14.83       13.60      1.02 o 
 -11   1   4        0.39        0.44      0.47 o 
 -10   1   4      329.16      319.95      5.02 o 
  -9   1   4      110.59      112.01      2.76 o 
  -8   1   4      559.70      598.18      7.83 o 
  -7   1   4       19.07       23.71      0.63 o 
  -6   1   4      389.37      399.26      5.36 o 
  -5   1   4        5.35       12.00      0.49 o 
  -4   1   4      508.11      570.17      8.35 o 
  -3   1   4      852.95      938.04     10.08 o 
  -2   1   4        6.49       10.02      0.60 o 
  -1   1   4      809.31       -0.05      0.22 o 
   0   1   4      177.17      171.46      5.72 o 
   1   1   4       36.31       40.08      1.75 o 
   2   1   4     2690.79     3041.36     41.98 o 
   3   1   4       38.18       50.28      1.26 o 
   4   1   4      154.60      173.36      2.89 o 
   5   1   4      152.51      116.18      2.36 o 
   6   1   4        1.22        1.98      1.30 o 
   7   1   4        0.09        1.03      0.33 o 
   8   1   4       22.89       22.22      0.92 o 
   9   1   4      432.52      413.02      5.52 o 
  10   1   4        2.16        2.19      0.69 o 
  11   1   4       21.79       21.83      1.57 o 
  12   1   4       12.64        9.52      1.18 o 
  13   1   4       27.56       28.24      2.61 o 
 -14   2   4       62.68       62.72      2.24 o 
 -13   2   4        4.84        4.35      0.72 o 
 -12   2   4       26.25       26.53      1.27 o 
 -11   2   4       20.25       20.10      1.07 o 
 -10   2   4      342.43      345.30      5.30 o 
  -9   2   4      120.72      120.77      2.22 o 
  -8   2   4        0.08        0.66      0.31 o 
  -7   2   4      125.12      122.50      2.52 o 
  -5   2   4        6.97        2.66      0.44 o 
  -4   2   4     1178.04     1287.09     41.85 o 
  -3   2   4        2.51        0.23      0.17 o 
  -2   2   4       14.22       28.77      0.76 o 
  -1   2   4       11.21       14.16      0.67 o 
   0   2   4      745.93      696.00     97.64 o 
   1   2   4       40.31       45.13      2.09 o 
   2   2   4      270.77      280.52      4.86 o 
   3   2   4       22.29       16.69      0.72 o 
   4   2   4     1503.38     1598.70     14.79 o 
   5   2   4       78.99       57.02      1.26 o 
   6   2   4      646.16      629.99      7.33 o 
   7   2   4      159.99      154.76      2.48 o 
   8   2   4        2.39        4.79      0.65 o 
   9   2   4       23.17       21.45      1.20 o 
  10   2   4       34.85       34.85      1.45 o 
  11   2   4      182.30      179.08      4.38 o 
  12   2   4       15.82       17.04      1.59 o 
  13   2   4       27.79       28.35      1.87 o 
 -15   3   4        3.29        2.44      0.87 o 
 -14   3   4       68.66       67.48      2.16 o 
 -13   3   4        1.83        1.50      0.57 o 
 -12   3   4        1.19        1.83      0.51 o 
 -11   3   4      141.13      140.48      2.61 o 
 -10   3   4        1.80        2.14      0.42 o 
  -9   3   4        6.78        8.91      0.63 o 
  -8   3   4       15.34       16.95      0.68 o 
  -7   3   4      327.07      341.32      4.58 o 
  -6   3   4      222.62      221.29      3.13 o 
  -5   3   4      605.56      696.64     12.67 o 
  -4   3   4     2467.04     2614.06     32.75 o 
  -3   3   4      513.19      590.58      7.88 o 
  -2   3   4      243.03      266.56      3.32 o 
  -1   3   4     1083.98     1152.67     14.03 o 
   0   3   4      821.99      887.88     30.77 o 
   1   3   4      108.07      114.14      2.97 o 
   2   3   4      190.63      241.48      3.74 o 
   3   3   4      263.11      270.04      3.35 o 
   4   3   4      115.56       89.14      1.41 o 
   5   3   4     1222.46     1140.09     11.92 o 
   6   3   4      446.36      443.15      5.83 o 
   7   3   4       31.29       29.00      1.27 o 
   8   3   4       28.24       22.30      1.29 o 
   9   3   4        0.01        0.23      0.48 o 
  10   3   4       34.07       37.87      1.69 o 
  11   3   4       29.42       26.12      1.31 o 
  12   3   4       19.10       13.41      1.37 o 
 -15   4   4        1.64        2.53      0.72 o 
 -14   4   4        3.55        2.31      0.71 o 
 -13   4   4        0.37        1.06      0.54 o 
 -12   4   4        3.02        2.73      0.58 o 
 -11   4   4        0.02        0.17      0.52 o 
 -10   4   4      106.47      111.27      2.92 o 
  -9   4   4        8.56        5.17      1.04 o 
  -8   4   4      274.00      250.77      5.01 o 
  -7   4   4       17.72       20.80      0.93 o 
  -6   4   4      224.23      244.98      4.88 o 
  -5   4   4       34.06       46.62      1.81 o 
  -4   4   4     1888.34     2099.77     22.15 o 
  -3   4   4       12.49        7.78      0.51 o 
  -2   4   4       55.38       51.35      1.03 o 
  -1   4   4     2156.87     2393.49     25.72 o 
   0   4   4        0.31        2.93      0.99 o 
   1   4   4      150.38      176.58      2.44 o 
   2   4   4       26.78       18.67      0.79 o 
   3   4   4       56.06       66.82      1.29 o 
   4   4   4      432.54      431.14      5.10 o 
   5   4   4      143.57      137.42      2.54 o 
   6   4   4        2.73        1.18      0.45 o 
   7   4   4      739.01      785.02     10.67 o 
   8   4   4      178.38      156.50      3.35 o 
   9   4   4      384.80      393.52      6.21 o 
  10   4   4       20.81       19.73      1.29 o 
  11   4   4       20.48       19.21      1.75 o 
  12   4   4       64.93       61.89      2.64 o 
 -15   5   4        0.54        1.13      1.38 o 
 -14   5   4       50.27       46.68      2.11 o 
 -13   5   4        0.00       -0.44      0.58 o 
 -12   5   4       61.81       60.35      2.17 o 
 -11   5   4       38.83       40.33      1.68 o 
 -10   5   4      143.59      149.38      3.53 o 
  -9   5   4      100.66       98.14      2.60 o 
  -8   5   4       61.99       50.54      2.19 o 
  -7   5   4       48.08       57.35      1.60 o 
  -6   5   4       10.00        9.56      0.54 o 
  -5   5   4      107.94      109.52      1.83 o 
  -4   5   4      453.04      446.98     15.14 o 
  -3   5   4      125.12      149.28      3.62 o 
  -2   5   4       50.07       49.59      0.98 o 
  -1   5   4       47.76       47.94      1.45 o 
   0   5   4      628.81      674.51      7.14 o 
   1   5   4      238.66      269.55      2.96 o 
   2   5   4       11.50       16.77      0.94 o 
   3   5   4      307.66      284.06      3.46 o 
   4   5   4       36.48       41.70      1.19 o 
   5   5   4      262.60      263.06      4.09 o 
   6   5   4      201.37      217.70      3.38 o 
   7   5   4       92.33       91.30      2.74 o 
   8   5   4      209.99      225.41      4.02 o 
   9   5   4       75.98       85.72      2.34 o 
  10   5   4      228.75      229.76      4.27 o 
  11   5   4       65.01       65.84      2.24 o 
 -14   6   4      133.68      139.07      3.74 o 
 -13   6   4       45.79       49.42      1.99 o 
 -12   6   4      291.23      304.28      8.37 o 
 -11   6   4        4.55        3.78      0.73 o 
 -10   6   4       20.73       19.70      1.26 o 
  -9   6   4       22.84       20.16      1.19 o 
  -8   6   4       56.70       53.62      1.64 o 
  -7   6   4      279.66      287.03      4.13 o 
  -6   6   4     1660.12     1727.23     20.81 o 
  -5   6   4      160.63      181.86      2.57 o 
  -4   6   4      103.68      124.59      2.02 o 
  -3   6   4        2.41        1.24      0.47 o 
  -2   6   4      148.26      150.44      2.23 o 
  -1   6   4       32.76       33.06      1.11 o 
   0   6   4       32.49       30.51      0.98 o 
   1   6   4      317.69      342.11      3.68 o 
   2   6   4        3.40        3.49      0.52 o 
   3   6   4        0.17       -0.49      0.40 o 
   4   6   4      141.50      129.46      3.10 o 
   5   6   4        1.23        2.24      0.52 o 
   6   6   4      326.32      338.64      5.18 o 
   7   6   4       26.85       29.45      1.54 o 
   8   6   4       21.43       26.71      1.53 o 
   9   6   4        0.35       -0.54      0.62 o 
  10   6   4        2.37        0.81      0.81 o 
 -14   7   4       18.04       19.42      1.47 o 
 -13   7   4      196.78      216.60      8.73 o 
 -12   7   4        0.45        0.07      0.62 o 
 -11   7   4        7.98        7.05      0.89 o 
 -10   7   4        0.26       -0.46      0.48 o 
  -9   7   4       24.37       24.87      1.64 o 
  -8   7   4       16.21       17.76      0.84 o 
  -7   7   4      183.50      191.01      3.11 o 
  -6   7   4        7.45        9.57      0.69 o 
  -5   7   4      186.61      199.49      2.88 o 
  -4   7   4      213.05      213.19      3.11 o 
  -3   7   4       26.75       35.50      1.47 o 
  -2   7   4      211.91      213.26      2.83 o 
  -1   7   4      173.26      175.80      2.53 o 
   0   7   4       32.22       30.01      1.01 o 
   1   7   4        0.25        0.67      0.42 o 
   2   7   4      256.30      256.25      4.51 o 
   3   7   4      612.85      595.50     10.03 o 
   4   7   4       50.28       51.38      2.58 o 
   5   7   4        0.42        0.35      0.79 o 
   6   7   4       30.44       38.24      4.07 o 
   7   7   4        7.98        8.05      1.41 o 
   8   7   4        8.55        7.96      1.27 o 
   9   7   4      125.99      123.25      7.49 o 
  10   7   4        0.01       -1.00      1.06 o 
 -14   8   4        0.00       -0.37      0.68 o 
 -13   8   4      112.10      116.84      3.24 o 
 -12   8   4       52.11       59.13      2.18 o 
 -11   8   4       73.67       75.90      2.45 o 
 -10   8   4        1.28        2.33      0.68 o 
  -9   8   4       12.87       14.84      0.84 o 
  -8   8   4      404.07      412.32      5.89 o 
  -7   8   4        9.88        9.81      0.74 o 
  -6   8   4        2.88        3.17      0.38 o 
  -5   8   4      423.11      430.76      5.48 o 
  -4   8   4        9.07       10.73      1.05 o 
  -3   8   4      100.70      110.51      2.13 o 
  -2   8   4        0.88        0.89      0.33 o 
  -1   8   4      203.03      206.07      2.95 o 
   0   8   4       22.72       20.94      0.96 o 
   1   8   4       77.06       72.05      2.07 o 
   2   8   4      644.10      653.72     10.89 o 
   3   8   4       42.04       46.08      2.45 o 
   4   8   4       19.75       20.75      2.51 o 
   5   8   4       30.68       30.95      2.45 o 
   6   8   4        3.22        3.30      1.17 o 
   7   8   4       13.52       15.17      2.88 o 
   8   8   4        1.37        0.98      1.69 o 
   9   8   4       19.99       17.75      3.20 o 
 -14   9   4       38.10       44.61      1.95 o 
 -13   9   4        3.85        4.28      0.89 o 
 -12   9   4        2.25        1.51      0.69 o 
 -11   9   4       14.96       14.23      1.26 o 
 -10   9   4        8.97        9.91      0.78 o 
  -9   9   4       16.42       18.60      1.14 o 
  -8   9   4       48.51       44.32      1.44 o 
  -7   9   4       79.12       86.09      2.07 o 
  -6   9   4       35.01       35.17      1.03 o 
  -5   9   4      230.49      237.55      3.56 o 
  -4   9   4       63.85       66.13      1.72 o 
  -3   9   4      445.46      451.22      6.02 o 
  -2   9   4        4.01        3.58      0.45 o 
  -1   9   4       14.73       14.05      0.81 o 
   0   9   4        8.96        9.87      0.80 o 
   1   9   4       14.90       14.96      1.32 o 
   2   9   4        4.88        5.61      1.20 o 
   3   9   4      126.31      130.31      4.41 o 
   4   9   4       31.29       31.97      3.27 o 
   5   9   4       33.93       33.62      2.68 o 
   6   9   4        1.68        1.69      1.19 o 
   7   9   4       95.53       99.88      6.59 o 
   8   9   4       60.57       49.60      5.23 o 
 -13  10   4       28.97       26.03      1.73 o 
 -12  10   4        4.93        7.99      1.09 o 
 -11  10   4        0.52        0.79      0.54 o 
 -10  10   4        0.74        0.02      0.48 o 
  -9  10   4       50.21       55.73      1.73 o 
  -8  10   4        1.03        1.72      0.56 o 
  -7  10   4       81.26       86.38      2.22 o 
  -6  10   4        0.97        1.03      0.40 o 
  -5  10   4        1.94        1.44      0.48 o 
  -4  10   4       57.63       61.06      1.67 o 
  -3  10   4       88.00       86.76      2.06 o 
  -2  10   4        0.83        0.42      0.36 o 
  -1  10   4        0.91        0.91      0.44 o 
   0  10   4      303.24      303.72      5.16 o 
   1  10   4      183.55      173.47      4.28 o 
   2  10   4       31.91       34.52      2.14 o 
   3  10   4       52.90       52.84      3.71 o 
   4  10   4      491.80      524.34     15.60 o 
   5  10   4       37.41       37.27      3.82 o 
   6  10   4        1.32        1.79      1.31 o 
   7  10   4        1.62        4.18      1.81 o 
 -12  11   4        1.28        2.31      0.68 o 
 -11  11   4       16.59       15.60      1.16 o 
 -10  11   4       25.57       23.13      1.39 o 
  -9  11   4       55.02       48.57      1.95 o 
  -8  11   4       38.84       35.66      1.60 o 
  -7  11   4       23.48       19.27      1.26 o 
  -6  11   4        2.34        1.07      0.64 o 
  -5  11   4       17.34       16.59      1.02 o 
  -4  11   4       37.21       33.70      1.43 o 
  -3  11   4        8.07        9.32      0.88 o 
  -2  11   4      263.16      258.57      4.76 o 
  -1  11   4        6.19        7.64      0.83 o 
   0  11   4        7.96        7.98      1.10 o 
   1  11   4       21.71       23.59      1.76 o 
   2  11   4        9.24        8.86      3.27 o 
   3  11   4        6.94        9.35      2.06 o 
   4  11   4       53.76       65.43      4.34 o 
   5  11   4       71.62       74.00      4.91 o 
 -12  12   4        0.02        0.62      0.80 o 
 -11  12   4        5.90        5.29      0.88 o 
 -10  12   4       25.46       25.17      1.56 o 
  -9  12   4        2.18        2.35      0.74 o 
  -8  12   4        0.01       -1.49      0.74 o 
  -7  12   4        1.28        0.12      1.26 o 
  -6  12   4        0.02        0.05      0.43 o 
  -5  12   4      263.72      262.60      4.28 o 
  -4  12   4        0.09       -0.41      0.51 o 
  -3  12   4        4.54        4.96      0.79 o 
  -2  12   4       68.09       72.10      2.17 o 
  -1  12   4       26.09       27.41      1.34 o 
   0  12   4      271.31      263.27      5.67 o 
   1  12   4       92.30       92.04      3.53 o 
   2  12   4        0.15       -0.30      0.95 o 
   3  12   4      177.66      175.70      7.22 o 
   4  12   4       96.85       91.69      5.23 o 
 -10  13   4        0.02        0.06      0.66 o 
  -9  13   4        2.10        1.48      0.77 o 
  -8  13   4        5.33        5.94      1.01 o 
  -7  13   4       10.70       12.39      1.46 o 
  -6  13   4       69.36       69.91      2.00 o 
  -5  13   4       21.42       20.63      1.33 o 
  -4  13   4       91.93       92.76      2.60 o 
  -3  13   4       18.59       19.43      1.45 o 
  -2  13   4        0.01       -0.37      1.17 o 
  -1  13   4        0.09        0.21      1.53 o 
   0  13   4       21.22       21.92      1.74 o 
   1  13   4       12.45       11.40      1.88 o 
   2  13   4       10.56       10.57      2.42 o 
  -8  14   4        4.69        5.16      1.19 o 
  -7  14   4        3.81        2.95      0.94 o 
  -6  14   4       25.74       26.47      1.93 o 
  -5  14   4        1.54        1.39      0.74 o 
  -4  14   4        3.21        4.13      0.90 o 
  -3  14   4        4.07        4.64      1.32 o 
  -2  14   4        0.63        1.28      1.51 o 
  -1  14   4       13.33       13.55      2.77 o 
   2 -15   5       68.41       67.66      4.69 o 
   3 -15   5       24.34       24.95      2.24 o 
   4 -15   5        3.97        3.04      0.85 o 
   5 -15   5       34.22       36.95      1.76 o 
   6 -15   5       12.56       16.62      1.64 o 
   7 -15   5      115.31      119.03      3.66 o 
  -1 -14   5       36.85       40.41      2.17 o 
   0 -14   5        0.14        0.93      1.64 o 
   1 -14   5       80.41       89.77      5.66 o 
   2 -14   5        0.07        0.30      0.94 o 
   3 -14   5        9.16        8.29      1.08 o 
   4 -14   5        6.62        5.40      1.08 o 
   5 -14   5       30.30       30.71      1.55 o 
   6 -14   5       12.95       12.54      1.40 o 
   7 -14   5       56.84       57.24      4.30 o 
   8 -14   5       84.62       89.55      2.94 o 
   9 -14   5       11.08       12.41      1.31 o 
  -3 -13   5       17.10       14.89      2.39 o 
  -2 -13   5        1.93        0.75      2.86 o 
  -1 -13   5       61.92       63.51      2.78 o 
   0 -13   5      128.24      123.63      5.28 o 
   1 -13   5        0.16        0.70      0.97 o 
   2 -13   5       68.05       66.51      2.78 o 
   3 -13   5        0.23       -0.92      0.46 o 
   4 -13   5       19.54       17.95      1.14 o 
   5 -13   5       28.49       26.97      1.56 o 
   6 -13   5       36.75       37.41      2.72 o 
   7 -13   5      259.39      261.02      5.41 o 
   8 -13   5        1.24        1.86      0.75 o 
   9 -13   5       25.27       29.43      1.77 o 
  10 -13   5        0.40        1.70      0.74 o 
  11 -13   5        6.54        7.41      1.07 o 
  -5 -12   5       35.62       40.89      8.65 o 
  -4 -12   5       34.30       34.18      2.72 o 
  -3 -12   5       69.24       74.45      3.39 o 
  -2 -12   5        8.19        7.58      1.16 o 
  -1 -12   5      103.49      105.20      4.36 o 
   0 -12   5       86.97       96.36      2.77 o 
   1 -12   5       59.74       59.24      8.82 o 
   2 -12   5        9.84       10.55      1.08 o 
   3 -12   5      114.79      112.42      2.42 o 
   4 -12   5        1.10        0.40      0.48 o 
   5 -12   5       18.10       16.18      0.96 o 
   6 -12   5       22.61       22.87      1.35 o 
   7 -12   5       21.99       22.77      1.39 o 
   8 -12   5        7.78        8.39      1.25 o 
   9 -12   5       52.86       52.74      1.93 o 
  10 -12   5       19.07       19.79      1.34 o 
  11 -12   5       13.96       15.38      1.19 o 
  12 -12   5       44.95       43.44      2.16 o 
  -6 -11   5        6.91        8.14      1.71 o 
  -5 -11   5       44.44       38.73      2.96 o 
  -4 -11   5        5.98        5.80      1.39 o 
  -3 -11   5        0.21        0.53      0.96 o 
  -2 -11   5       69.03       73.36      2.65 o 
  -1 -11   5        5.74        7.69      1.03 o 
   0 -11   5        6.56        8.04      0.85 o 
   1 -11   5        9.33       11.47      0.76 o 
   2 -11   5       73.24       77.88      1.92 o 
   3 -11   5        0.08        0.28      0.41 o 
   4 -11   5      143.05      131.75      2.29 o 
   5 -11   5       16.43       16.08      1.20 o 
   6 -11   5       29.06       31.74      1.64 o 
   7 -11   5       34.96       34.64      1.83 o 
   8 -11   5      212.53      214.25      3.71 o 
   9 -11   5        0.28        0.47      0.49 o 
  10 -11   5       30.30       33.80      1.49 o 
  11 -11   5       44.41       46.99      1.65 o 
  12 -11   5        3.77        3.96      0.90 o 
  13 -11   5        0.33        0.21      0.76 o 
  -7 -10   5       22.45       27.29      2.41 o 
  -6 -10   5      179.88      195.80      5.21 o 
  -5 -10   5       18.98       18.95      3.44 o 
  -4 -10   5        3.37        2.45      1.08 o 
  -3 -10   5      131.58      140.56      4.54 o 
  -2 -10   5       43.13       44.65      2.12 o 
  -1 -10   5        9.46       10.37      1.60 o 
   0 -10   5       19.95       21.14      0.91 o 
   1 -10   5        0.07        0.82      0.35 o 
   2 -10   5      253.55      234.52      3.30 o 
   3 -10   5      186.47      163.46      3.34 o 
   4 -10   5        0.68        0.34      0.36 o 
   5 -10   5       18.83       16.91      0.90 o 
   6 -10   5       13.47       13.49      0.87 o 
   7 -10   5       47.47       46.69      1.51 o 
   8 -10   5        5.68        5.25      0.60 o 
   9 -10   5        1.57        0.38      0.40 o 
  10 -10   5       44.44       48.67      1.50 o 
  11 -10   5       39.60       35.33      1.76 o 
  12 -10   5       37.82       45.38      3.69 o 
  13 -10   5       92.09       87.66      2.73 o 
  -8  -9   5        7.79        7.50      1.87 o 
  -7  -9   5       90.35       90.24      5.35 o 
  -6  -9   5       31.83       35.13      2.32 o 
  -5  -9   5        2.56        1.51      0.86 o 
  -4  -9   5       79.36       76.33      6.21 o 
  -3  -9   5       99.51      109.06      3.79 o 
  -2  -9   5      189.37      183.94      6.62 o 
  -1  -9   5       26.36       31.05      1.41 o 
   0  -9   5       12.19        8.31      0.58 o 
   1  -9   5       37.22       38.29      1.01 o 
   2  -9   5        1.09        1.86      0.31 o 
   3  -9   5      320.36      303.15      3.79 o 
   4  -9   5      472.20      406.86      4.71 o 
   5  -9   5        0.03        0.54      0.33 o 
   6  -9   5      527.62      487.59      5.94 o 
   7  -9   5       65.49       58.70      1.44 o 
   8  -9   5        0.38        0.28      0.36 o 
   9  -9   5        0.01        0.18      0.37 o 
  10  -9   5      199.17      201.68      3.60 o 
  11  -9   5       10.21        9.62      1.27 o 
  12  -9   5        8.07        9.36      0.98 o 
  13  -9   5        0.70        0.12      0.77 o 
  14  -9   5        2.40        3.01      0.80 o 
  -9  -8   5       13.22        9.60      1.85 o 
  -8  -8   5      267.97      255.73      7.70 o 
  -7  -8   5      391.27      391.71     10.08 o 
  -6  -8   5       44.25       43.12      2.44 o 
  -5  -8   5       20.03       18.56      2.19 o 
  -4  -8   5      187.37      173.33      5.65 o 
  -3  -8   5        1.39        2.37      0.84 o 
  -2  -8   5       72.37       78.70      2.45 o 
  -1  -8   5       73.59       82.85      1.50 o 
   0  -8   5      141.90      130.17      1.92 o 
   1  -8   5        1.02        0.98      0.30 o 
   2  -8   5       32.61       31.34      0.86 o 
   3  -8   5      480.10      467.27      5.18 o 
   4  -8   5      585.74      540.64      5.79 o 
   5  -8   5       55.37       37.44      0.96 o 
   6  -8   5      725.22      725.93      8.15 o 
   7  -8   5      191.64      184.93      2.75 o 
   8  -8   5      134.87      133.39      2.19 o 
   9  -8   5      116.44      113.50      2.39 o 
  10  -8   5        1.57        1.15      0.50 o 
  11  -8   5       22.39       20.92      1.71 o 
  12  -8   5        4.54        5.10      0.75 o 
  13  -8   5        9.01        9.12      1.48 o 
  14  -8   5        2.76        4.17      0.78 o 
 -10  -7   5       61.59       60.57      3.23 o 
  -9  -7   5       55.99       56.10      2.73 o 
  -8  -7   5       34.17       28.47      2.02 o 
  -7  -7   5      167.36      168.41      4.37 o 
  -6  -7   5      169.28      167.69      5.22 o 
  -5  -7   5       83.34      101.33      6.61 o 
  -4  -7   5      164.77      159.74      4.63 o 
  -3  -7   5      148.31      155.38      3.22 o 
  -2  -7   5       49.98       37.16      1.64 o 
  -1  -7   5        2.59        4.23      0.41 o 
   0  -7   5     1027.07     1025.73      9.37 o 
   1  -7   5     1502.88     1414.94     12.52 o 
   2  -7   5      208.64      203.76      2.39 o 
   3  -7   5      191.44      165.16      2.28 o 
   4  -7   5       52.34       45.65      1.02 o 
   5  -7   5       75.60       68.18      1.21 o 
   6  -7   5       77.31       73.91      1.61 o 
   7  -7   5       71.90       72.20      1.41 o 
   8  -7   5      423.60      408.57      5.67 o 
   9  -7   5      167.88      168.68      3.01 o 
  10  -7   5        7.71        6.93      0.84 o 
  11  -7   5       34.31       33.57      1.38 o 
  12  -7   5       54.51       57.42      1.84 o 
  13  -7   5        9.87       10.16      1.87 o 
  14  -7   5        2.25        2.07      0.73 o 
 -11  -6   5       73.19       80.29      4.06 o 
 -10  -6   5       35.73       33.60      2.07 o 
  -9  -6   5        0.04       -0.34      0.54 o 
  -8  -6   5      316.23      324.63      5.13 o 
  -7  -6   5      365.97      368.46      6.07 o 
  -6  -6   5       41.66       35.33      1.52 o 
  -5  -6   5      201.79      188.66      2.97 o 
  -4  -6   5      533.93      528.68      6.67 o 
  -3  -6   5      426.07      483.67      5.61 o 
  -2  -6   5        0.08        0.10      0.28 o 
  -1  -6   5      325.27      291.28      3.05 o 
   0  -6   5     1299.92     1241.66     14.26 o 
   1  -6   5      287.88      325.78      3.42 o 
   2  -6   5     1411.35     1413.93     13.29 o 
   3  -6   5      231.84      244.88      3.23 o 
   4  -6   5      286.34      287.50      3.38 o 
   5  -6   5      603.21      630.95      5.45 o 
   6  -6   5      289.80      274.31      3.49 o 
   7  -6   5      465.87      441.31      5.90 o 
   8  -6   5      373.89      349.48      4.97 o 
   9  -6   5        5.67        4.49      0.62 o 
  10  -6   5      152.83      142.78      2.90 o 
  11  -6   5       12.98       14.47      1.02 o 
  12  -6   5       83.90       85.85      2.73 o 
  13  -6   5        0.00        0.27      0.59 o 
  14  -6   5       33.48       34.84      1.72 o 
 -12  -5   5       50.18       46.33      2.32 o 
 -11  -5   5       10.99       11.07      1.24 o 
 -10  -5   5        0.94        0.92      0.63 o 
  -9  -5   5        0.12        0.62      0.64 o 
  -8  -5   5        0.55        1.54      0.56 o 
  -7  -5   5       83.14       88.54      3.01 o 
  -6  -5   5       10.35       11.43      0.86 o 
  -5  -5   5      533.27      557.88      6.41 o 
  -4  -5   5       93.19      114.61      2.47 o 
  -3  -5   5       45.74       49.68      1.03 o 
  -2  -5   5      368.50      398.77      4.11 o 
  -1  -5   5      185.31      191.80      2.17 o 
   0  -5   5      487.92      437.84      4.32 o 
   1  -5   5      650.74      728.22      6.68 o 
   2  -5   5       16.50       18.45      0.62 o 
   3  -5   5       76.80       59.15      1.19 o 
   5  -5   5      372.02      386.11      7.92 o 
   6  -5   5      231.79      215.56      3.30 o 
   7  -5   5      105.70       93.68      2.05 o 
   8  -5   5      828.50      766.09     10.31 o 
   9  -5   5      326.72      301.24      5.72 o 
  10  -5   5      296.91      287.65      4.78 o 
  11  -5   5      141.70      143.82      3.04 o 
  12  -5   5        1.31        2.73      0.71 o 
  13  -5   5        3.44        2.24      0.76 o 
  14  -5   5       34.93       34.74      1.88 o 
 -12  -4   5       18.17       17.56      1.18 o 
 -11  -4   5       17.60       17.15      1.21 o 
 -10  -4   5       18.27       17.87      1.18 o 
  -9  -4   5       48.95       46.29      1.65 o 
  -8  -4   5       15.50       19.37      1.13 o 
  -7  -4   5      108.98       99.48      2.60 o 
  -6  -4   5       16.92       25.31      1.18 o 
  -5  -4   5     1783.95     1624.64     17.87 o 
  -4  -4   5      109.27       98.41      1.73 o 
  -3  -4   5       29.56       28.82      0.86 o 
  -2  -4   5       27.28       22.13      0.89 o 
  -1  -4   5      124.31      158.72      3.40 o 
   0  -4   5      106.34      118.11      1.54 o 
   1  -4   5       51.54       61.89      1.28 o 
   2  -4   5      233.18      262.36      2.95 o 
   3  -4   5      257.40      279.69      3.42 o 
   5  -4   5      134.46      142.11      2.02 o 
   6  -4   5       16.14       17.30      0.64 o 
   7  -4   5      629.93      638.52      7.50 o 
   8  -4   5       42.91       44.96      2.33 o 
   9  -4   5       20.11       17.69      1.05 o 
  10  -4   5      105.28      116.99      3.18 o 
  11  -4   5       16.94       14.40      0.88 o 
  12  -4   5       37.99       38.41      1.40 o 
  13  -4   5       26.13       27.51      1.39 o 
  14  -4   5       32.70       33.18      2.27 o 
 -13  -3   5      116.62      117.83      3.31 o 
 -12  -3   5       75.77       71.73      2.82 o 
 -11  -3   5       34.66       29.75      1.41 o 
 -10  -3   5       61.96       62.16      1.86 o 
  -9  -3   5        8.46       10.51      0.86 o 
  -8  -3   5      166.34      163.38      2.93 o 
  -7  -3   5      127.04      117.67      2.30 o 
  -6  -3   5      488.20      505.85      6.39 o 
  -5  -3   5        6.25        6.10      0.55 o 
  -4  -3   5      861.43      848.17      8.78 o 
  -3  -3   5       72.15       89.36      1.26 o 
  -2  -3   5       38.50       58.14      1.24 o 
  -1  -3   5     2798.67     3118.75     42.04 o 
   0  -3   5       59.19       84.03      1.66 o 
   1  -3   5      205.27      237.20      3.57 o 
   2  -3   5      128.60      198.48      2.65 o 
   3  -3   5        1.05        0.50      0.18 o 
   4  -3   5      972.67     1034.88     13.31 o 
   6  -3   5        7.70        8.64      0.67 o 
   7  -3   5       41.31       41.58      1.25 o 
   8  -3   5        0.00        0.63      0.40 o 
   9  -3   5      295.09      274.02      3.89 o 
  10  -3   5       25.81       22.66      1.00 o 
  11  -3   5       32.96       30.84      1.28 o 
  12  -3   5        4.43        3.35      0.67 o 
  13  -3   5       16.08       16.83      2.01 o 
  14  -3   5       95.38      101.39      2.90 o 
 -13  -2   5        4.30        5.28      0.97 o 
 -12  -2   5       65.18       71.53      2.36 o 
 -11  -2   5       83.92       80.79      2.89 o 
 -10  -2   5       89.02       84.90      1.99 o 
  -9  -2   5        4.02        3.99      0.70 o 
  -8  -2   5       10.69        9.55      1.05 o 
  -7  -2   5      405.99      387.28      5.12 o 
  -6  -2   5        3.38        3.82      0.47 o 
  -5  -2   5       33.36       42.36      2.06 o 
  -4  -2   5      184.33      184.21      2.71 o 
  -3  -2   5      228.26      262.10      2.89 o 
  -2  -2   5      131.96      181.18      2.84 o 
   0  -2   5      307.99      312.75      5.01 o 
   1  -2   5      561.97      655.94      8.31 o 
   2  -2   5       60.80       84.87      1.42 o 
   3  -2   5      944.39     1060.48     18.72 o 
   4  -2   5       74.88       82.39      1.33 o 
   6  -2   5       88.26       85.50      2.82 o 
   7  -2   5        3.77        4.48      0.45 o 
   8  -2   5      780.46      708.00      8.50 o 
   9  -2   5       62.38       66.62      1.58 o 
  10  -2   5       31.18       30.13      1.29 o 
  11  -2   5      143.93      148.42      3.07 o 
  12  -2   5       36.38       35.86      1.62 o 
  13  -2   5       27.33       25.93      1.76 o 
  14  -2   5       66.26       69.23      3.30 o 
 -13  -1   5       18.33       18.97      1.41 o 
 -12  -1   5        4.93        4.58      0.97 o 
 -11  -1   5      489.11      457.19      7.05 o 
 -10  -1   5        1.41        0.91      0.41 o 
  -9  -1   5        8.52       10.29      1.40 o 
  -8  -1   5       47.20       44.65      1.82 o 
  -7  -1   5       13.35       14.80      1.33 o 
  -6  -1   5      151.31      144.11      2.33 o 
  -5  -1   5        0.23        0.75      0.60 o 
  -4  -1   5      945.06     1035.60     10.47 o 
  -3  -1   5     1275.20     1461.83     15.70 o 
  -2  -1   5     2185.76     2482.77     34.44 o 
   0  -1   5       33.22       29.71      1.49 o 
   1  -1   5       79.70       92.71      1.71 o 
   2  -1   5     1153.18     1328.73     15.61 o 
   3  -1   5      214.04      180.31      5.56 o 
   4  -1   5        1.00        0.19      0.19 o 
   5  -1   5        9.67       12.79      0.67 o 
   6  -1   5      847.57      813.53      8.54 o 
   7  -1   5       38.54       37.83      1.31 o 
   8  -1   5      141.90      134.22      2.13 o 
   9  -1   5       18.65       18.00      1.01 o 
  10  -1   5       21.71       27.64      1.39 o 
  11  -1   5      158.32      152.86      3.25 o 
  12  -1   5        2.34        2.66      0.74 o 
  13  -1   5       98.74       99.48      4.55 o 
  14  -1   5       69.82       71.15      2.66 o 
 -14   0   5       20.77       17.43      1.40 o 
 -13   0   5        3.73        3.92      0.80 o 
 -12   0   5        9.61        8.13      0.93 o 
 -11   0   5        4.99        4.90      0.73 o 
 -10   0   5      501.38      483.20      7.04 o 
  -9   0   5        8.62       10.43      0.67 o 
  -8   0   5       15.49       17.19      0.83 o 
  -7   0   5       65.76       56.56      1.29 o 
  -6   0   5      589.96      590.16      8.35 o 
  -5   0   5      823.81      874.81     11.10 o 
  -4   0   5      244.88      276.78      4.25 o 
  -3   0   5      554.53      609.68      6.92 o 
  -2   0   5      119.75      138.20      5.88 o 
  -1   0   5       86.65       75.39      3.17 o 
   0   0   5      804.63      901.26     23.91 o 
   1   0   5       39.89       57.95      1.74 o 
   2   0   5     3254.62     3558.84     47.19 o 
   3   0   5       87.45       99.23      1.69 o 
   4   0   5       83.24       65.86      1.56 o 
   5   0   5      584.73      575.90      6.97 o 
   6   0   5      110.57       94.15      1.66 o 
   7   0   5       30.38       31.01      1.19 o 
   8   0   5       12.22       10.45      0.66 o 
   9   0   5      324.55      332.09      6.29 o 
  10   0   5        0.06       -0.33      0.46 o 
  11   0   5        2.96        2.47      0.70 o 
  12   0   5      158.59      154.56      3.91 o 
  13   0   5      197.95      187.97      4.58 o 
 -14   1   5       67.06       63.26      2.13 o 
 -13   1   5       31.95       30.33      2.12 o 
 -12   1   5       90.51       82.11      2.95 o 
 -11   1   5        2.23        2.22      0.56 o 
 -10   1   5       14.33       15.16      0.99 o 
  -9   1   5       54.55       55.74      1.54 o 
  -8   1   5       96.10       91.31      2.22 o 
  -7   1   5      451.79      424.50      5.15 o 
  -6   1   5      798.22      826.22      9.20 o 
  -5   1   5      359.48      362.73      5.34 o 
  -4   1   5      603.38      626.72      6.84 o 
  -3   1   5        8.16        8.12      0.45 o 
  -2   1   5      546.05      527.59      6.87 o 
  -1   1   5      222.05      241.63      4.18 o 
   0   1   5       50.83       46.39      1.99 o 
   1   1   5       23.85       33.74      1.10 o 
   2   1   5       91.38       90.06      1.59 o 
   3   1   5       78.69       62.15      1.31 o 
   4   1   5      567.95      568.80      6.27 o 
   5   1   5     2615.11     2690.68     26.49 o 
   6   1   5       34.20       34.77      1.05 o 
   7   1   5      196.90      181.50      2.74 o 
   8   1   5      285.90      262.30      3.64 o 
   9   1   5        3.32        3.23      0.55 o 
  10   1   5       53.87       57.35      1.71 o 
  11   1   5        9.26        8.69      1.13 o 
  12   1   5       73.34       76.64      2.76 o 
  13   1   5      157.27      175.90      4.58 o 
 -14   2   5       12.59       14.33      1.20 o 
 -13   2   5      134.10      132.03      2.95 o 
 -12   2   5      267.60      259.67      4.43 o 
 -11   2   5       85.85       90.61      2.15 o 
 -10   2   5        2.85        3.59      0.57 o 
  -9   2   5       27.23       28.66      1.24 o 
  -8   2   5      360.20      370.45      5.52 o 
  -7   2   5      454.88      450.32      5.32 o 
  -6   2   5       11.26       12.74      1.34 o 
  -5   2   5       64.71       70.14      3.82 o 
  -4   2   5      136.26      143.29      2.08 o 
  -3   2   5        0.66       -0.34      0.21 o 
  -2   2   5      247.69      251.09      5.52 o 
  -1   2   5        1.31        3.33      0.37 o 
   0   2   5       45.80       74.34      1.79 o 
   1   2   5     2858.61     3113.84     42.77 o 
   2   2   5      145.20      152.91      2.39 o 
   3   2   5      119.73      118.56      3.08 o 
   4   2   5        0.67        0.78      0.29 o 
   5   2   5      591.19      557.84      5.88 o 
   6   2   5       42.01       37.42      1.13 o 
   7   2   5       57.50       45.07      1.28 o 
   8   2   5      261.43      245.88      3.89 o 
   9   2   5        4.75        4.96      0.70 o 
  10   2   5        6.28        6.95      1.03 o 
  11   2   5        0.04        0.56      0.90 o 
  12   2   5        0.28       -0.22      0.76 o 
  13   2   5       40.69       36.69      2.13 o 
 -14   3   5       11.06       10.82      1.21 o 
 -13   3   5       64.40       59.10      1.97 o 
 -12   3   5       14.25       13.98      1.06 o 
 -11   3   5      196.78      191.44      3.69 o 
 -10   3   5        0.15        0.24      0.43 o 
  -9   3   5      435.08      451.32      6.90 o 
  -8   3   5       11.90       13.22      0.79 o 
  -7   3   5      251.43      250.24      3.68 o 
  -6   3   5     1005.30     1089.28     13.25 o 
  -5   3   5        0.73        1.74      0.54 o 
  -4   3   5      230.16      219.65      3.27 o 
  -3   3   5      358.60      361.59      4.35 o 
  -2   3   5       49.34       49.92      0.95 o 
  -1   3   5       45.03       53.28      1.02 o 
   0   3   5      446.80      539.42      6.94 o 
   1   3   5     1712.09     1924.09     17.37 o 
   2   3   5      448.47      538.23      5.94 o 
   3   3   5      154.76      181.45      2.99 o 
   4   3   5      847.54      835.18      7.73 o 
   5   3   5      339.15      297.98      3.96 o 
   6   3   5      437.23      426.54      5.32 o 
   7   3   5      469.86      452.88      6.14 o 
   8   3   5       36.01       30.02      1.52 o 
   9   3   5       65.28       66.40      2.06 o 
  10   3   5        2.03        2.55      0.70 o 
  11   3   5      164.81      167.62      3.52 o 
  12   3   5       48.46       49.44      2.47 o 
 -14   4   5       26.23       25.68      1.66 o 
 -13   4   5       55.73       55.01      1.83 o 
 -12   4   5       79.55       82.58      2.17 o 
 -11   4   5       93.04      101.82      2.36 o 
 -10   4   5        7.04        8.15      0.70 o 
  -9   4   5       87.99       94.65      2.08 o 
  -8   4   5        5.02        3.49      0.47 o 
  -7   4   5        7.48       13.51      1.07 o 
  -6   4   5      211.10      216.09      2.57 o 
  -5   4   5      552.58      608.90      9.11 o 
  -4   4   5      266.99      268.53      3.92 o 
  -3   4   5      832.95      880.27      9.72 o 
  -2   4   5        0.59        0.61      0.23 o 
  -1   4   5      591.59      592.82      5.81 o 
   0   4   5      506.84      494.90      5.32 o 
   1   4   5      459.19      499.17      5.76 o 
   2   4   5      316.10      321.38      3.69 o 
   3   4   5      148.59      165.27      2.32 o 
   4   4   5       15.61       12.84      0.67 o 
   5   4   5        9.03        8.05      0.73 o 
   6   4   5      259.69      245.38      4.70 o 
   7   4   5       40.33       39.98      1.92 o 
   8   4   5        8.48       11.96      1.08 o 
   9   4   5        3.29        2.89      0.74 o 
  10   4   5        8.94        8.73      1.03 o 
  11   4   5      152.19      160.90      3.91 o 
 -14   5   5       39.51       41.69      1.64 o 
 -13   5   5        0.04        0.25      0.53 o 
 -12   5   5        0.06        0.10      0.46 o 
 -11   5   5        1.64        3.00      0.56 o 
 -10   5   5      102.52      110.27      2.34 o 
  -9   5   5      159.71      157.13      2.94 o 
  -8   5   5       93.20       93.18      1.59 o 
  -7   5   5      125.15      119.93      2.28 o 
  -6   5   5     1031.06     1120.36     12.25 o 
  -5   5   5      668.21      672.24      7.71 o 
  -4   5   5      890.66      953.72     11.97 o 
  -3   5   5      140.37      158.95      2.32 o 
  -2   5   5      128.02      138.04      1.98 o 
  -1   5   5       74.02       70.31      1.45 o 
   0   5   5       23.86       32.16      0.82 o 
   1   5   5        0.73        1.15      0.30 o 
   2   5   5      204.34      223.42      3.42 o 
   3   5   5        1.06        0.46      0.34 o 
   4   5   5       36.23       40.81      1.32 o 
   5   5   5      486.66      480.94      6.53 o 
   6   5   5       31.56       26.22      1.34 o 
   7   5   5       29.63       29.86      1.71 o 
   8   5   5      129.45      135.58      3.92 o 
   9   5   5       69.26       69.38      2.15 o 
  10   5   5       24.55       27.91      1.61 o 
  11   5   5       32.28       33.61      1.78 o 
 -14   6   5        0.39        0.24      0.58 o 
 -13   6   5        5.54        6.01      0.77 o 
 -12   6   5       32.90       29.34      1.26 o 
 -11   6   5       86.18       90.93      2.13 o 
 -10   6   5       92.55       90.54      1.74 o 
  -9   6   5      229.68      229.50      4.45 o 
  -8   6   5       41.54       44.90      1.26 o 
  -7   6   5       19.70       23.27      1.04 o 
  -6   6   5     1733.26     1829.17     19.64 o 
  -5   6   5       10.15       10.63      0.63 o 
  -4   6   5      765.45      777.85      8.99 o 
  -3   6   5        7.18        8.86      0.46 o 
  -2   6   5      332.92      345.70      4.10 o 
  -1   6   5       94.22       88.12      1.99 o 
   0   6   5       19.70       20.29      1.08 o 
   1   6   5       19.15       16.60      0.84 o 
   2   6   5       83.62       89.21      2.05 o 
   3   6   5      255.50      258.40      6.58 o 
   4   6   5        4.65        7.34      0.84 o 
   5   6   5        2.58        2.70      0.64 o 
   6   6   5      505.30      503.48      9.00 o 
   7   6   5       62.68       61.08      2.48 o 
   8   6   5       23.09       24.88      1.92 o 
   9   6   5        8.44        8.75      1.34 o 
  10   6   5      133.23      140.10      6.23 o 
 -14   7   5       29.71       31.30      1.95 o 
 -13   7   5        0.42        1.91      0.80 o 
 -12   7   5        5.99        7.61      1.06 o 
 -11   7   5        0.76       -0.12      0.46 o 
 -10   7   5       26.51       24.29      1.41 o 
  -9   7   5        9.28        7.58      0.66 o 
  -8   7   5       97.59      102.83      2.15 o 
  -7   7   5      148.54      151.22      2.77 o 
  -6   7   5       37.40       37.49      1.03 o 
  -5   7   5        0.18        0.49      0.42 o 
  -4   7   5       69.54       69.32      1.91 o 
  -3   7   5        0.12        0.22      0.32 o 
  -2   7   5      962.30     1028.88     10.63 o 
  -1   7   5       23.85       24.13      0.94 o 
   0   7   5        6.67       10.45      0.68 o 
   1   7   5        5.48        5.15      0.67 o 
   2   7   5       96.68       84.78      2.89 o 
   3   7   5      104.77      111.35      3.19 o 
   4   7   5       67.80       66.95      2.49 o 
   5   7   5        1.40        1.38      0.78 o 
   6   7   5      178.76      185.69      8.41 o 
   7   7   5       78.23       81.99      5.38 o 
   8   7   5      190.46      198.57      8.98 o 
   9   7   5        0.69        0.43      1.53 o 
 -14   8   5      106.45      110.13      3.38 o 
 -13   8   5      117.70      125.60      3.62 o 
 -12   8   5        0.64        0.03      0.62 o 
 -11   8   5       12.90       13.86      0.98 o 
 -10   8   5       76.15       78.45      2.05 o 
  -9   8   5       38.99       36.93      1.31 o 
  -8   8   5      264.28      265.62      4.30 o 
  -7   8   5        4.18        4.36      0.61 o 
  -6   8   5       10.13       11.61      1.29 o 
  -5   8   5       35.97       34.89      1.14 o 
  -4   8   5        2.30        2.54      0.47 o 
  -3   8   5      184.63      178.47      3.00 o 
  -2   8   5       82.76       84.97      1.64 o 
  -1   8   5        2.17        2.23      0.44 o 
   0   8   5        1.86        2.94      0.48 o 
   1   8   5        5.85        4.01      0.82 o 
   2   8   5       40.63       36.50      3.30 o 
   3   8   5       12.35       14.26      1.66 o 
   4   8   5       17.33       18.06      1.62 o 
   5   8   5       38.98       43.56      3.61 o 
   6   8   5        6.63        7.76      1.53 o 
   7   8   5       35.23       45.71      4.79 o 
   8   8   5       11.48        9.45      2.55 o 
 -13   9   5        9.23        9.65      1.23 o 
 -12   9   5        0.37       -0.43      0.53 o 
 -11   9   5        0.06        0.21      0.58 o 
 -10   9   5       42.68       45.93      3.31 o 
  -9   9   5       84.49       86.71      2.82 o 
  -8   9   5       55.90       54.25      1.96 o 
  -7   9   5       35.58       34.94      2.40 o 
  -6   9   5      157.29      157.90      2.96 o 
  -5   9   5      195.87      198.67      3.23 o 
  -4   9   5        1.05        1.00      0.43 o 
  -3   9   5       40.92       40.27      1.38 o 
  -2   9   5        4.92        5.43      0.54 o 
  -1   9   5        0.32       -0.21      0.36 o 
   0   9   5        3.90        4.21      0.70 o 
   1   9   5      506.60      501.17      8.96 o 
   2   9   5       10.86        9.87      1.25 o 
   3   9   5        7.59        6.77      1.31 o 
   4   9   5       15.76       18.81      2.65 o 
   5   9   5        6.12        3.02      1.26 o 
   6   9   5       51.17       56.39      3.60 o 
   7   9   5       17.06       21.35      3.63 o 
 -13  10   5       30.10       32.21      1.55 o 
 -12  10   5       23.66       24.53      1.40 o 
 -11  10   5       14.32       15.90      1.65 o 
 -10  10   5       36.01       34.73      1.54 o 
  -9  10   5        2.22        2.03      0.63 o 
  -8  10   5        1.18        1.12      0.55 o 
  -7  10   5      100.85      103.91      2.54 o 
  -6  10   5      290.33      300.56      4.37 o 
  -5  10   5       55.35       53.18      2.35 o 
  -4  10   5       20.53       23.03      1.21 o 
  -3  10   5        0.45        0.36      0.48 o 
  -2  10   5        8.14        8.47      0.64 o 
  -1  10   5       62.57       60.01      1.56 o 
   0  10   5       18.06       18.69      1.49 o 
   1  10   5        6.96        8.77      1.40 o 
   2  10   5        0.05       -0.08      0.73 o 
   3  10   5       40.38       39.79      4.16 o 
   4  10   5       15.81       20.18      2.97 o 
   5  10   5      100.36      108.69      5.93 o 
   6  10   5       21.75       19.33      2.33 o 
 -12  11   5        0.01        0.50      0.65 o 
 -11  11   5        2.37        2.55      0.74 o 
 -10  11   5       45.58       49.13      2.31 o 
  -9  11   5        5.53        6.81      0.88 o 
  -8  11   5       20.24       21.54      1.37 o 
  -7  11   5       64.13       63.90      2.09 o 
  -6  11   5       23.36       22.49      1.37 o 
  -5  11   5       79.54       79.79      2.88 o 
  -4  11   5       17.30       13.69      1.03 o 
  -3  11   5       24.24       22.40      1.31 o 
  -2  11   5       17.39       17.12      1.64 o 
  -1  11   5       25.38       28.25      1.42 o 
   0  11   5      121.71      115.27      3.37 o 
   1  11   5       72.23       72.02      2.73 o 
   2  11   5      107.07      111.75      3.60 o 
   3  11   5        0.36        1.25      1.39 o 
   4  11   5        2.67        1.58      1.53 o 
   5  11   5       48.40       52.11      4.72 o 
 -11  12   5       10.84       11.12      1.16 o 
 -10  12   5       79.51       83.35      4.22 o 
  -9  12   5        0.01        1.28      0.70 o 
  -8  12   5       33.05       29.72      1.80 o 
  -7  12   5       45.16       45.94      2.42 o 
  -6  12   5        3.76        2.44      0.96 o 
  -5  12   5       16.06       14.43      1.13 o 
  -4  12   5        5.52        5.47      0.95 o 
  -3  12   5        6.67        7.27      0.97 o 
  -2  12   5      292.36      282.21      7.18 o 
  -1  12   5        0.46        0.74      0.68 o 
   0  12   5        3.56        3.82      1.07 o 
   1  12   5       59.57       63.24      2.97 o 
   2  12   5        1.12        1.10      1.06 o 
   3  12   5       90.71       93.28      5.09 o 
 -10  13   5        5.47        3.22      0.90 o 
  -9  13   5        0.48        0.84      0.75 o 
  -8  13   5        0.38       -0.46      0.69 o 
  -7  13   5       10.50       11.49      1.31 o 
  -6  13   5        2.96        2.92      1.09 o 
  -5  13   5        5.02        2.91      0.78 o 
  -4  13   5       56.23       52.74      2.14 o 
  -3  13   5        0.85        1.47      1.79 o 
  -2  13   5       33.14       31.49      3.66 o 
  -1  13   5       68.86       67.53      4.95 o 
   0  13   5       31.13       28.95      1.89 o 
   1  13   5        0.53        0.85      1.29 o 
  -7  14   5       25.47       24.68      2.08 o 
  -6  14   5       31.53       35.02      2.25 o 
  -5  14   5        0.45       -0.74      0.73 o 
  -4  14   5       11.72       11.28      1.40 o 
  -3  14   5        4.12        3.35      1.31 o 
  -2  14   5        9.26        7.29      2.19 o 
   4 -15   6       30.27       30.10      1.78 o 
   5 -15   6       64.10       67.53      2.34 o 
  -1 -14   6        2.31        5.90      2.37 o 
   0 -14   6        2.38        2.18      1.82 o 
   1 -14   6       14.32       10.69      2.48 o 
   2 -14   6       78.88       73.70      5.48 o 
   3 -14   6       40.88       40.82      2.08 o 
   4 -14   6       18.94       19.54      1.42 o 
   5 -14   6        3.00        2.38      0.85 o 
   6 -14   6        0.08        1.00      0.80 o 
   7 -14   6       33.44       37.20      2.23 o 
   8 -14   6        9.55        8.86      1.25 o 
   9 -14   6       14.48       14.01      1.41 o 
  -3 -13   6      244.26      262.00      7.15 o 
  -2 -13   6      207.96      207.65      5.02 o 
  -1 -13   6       98.94      101.18      3.54 o 
   0 -13   6       46.62       47.59      4.76 o 
   1 -13   6        5.11        6.51      1.36 o 
   2 -13   6       12.59       13.50      1.27 o 
   3 -13   6        0.09        0.45      0.56 o 
   4 -13   6        1.43        0.69      0.55 o 
   5 -13   6        0.06       -0.43      0.50 o 
   6 -13   6      131.23      129.93      4.51 o 
   7 -13   6        3.56        4.53      0.95 o 
   8 -13   6        4.09        3.70      1.05 o 
   9 -13   6       14.39       17.14      1.44 o 
  10 -13   6        0.10       -0.09      0.67 o 
  -5 -12   6       35.39       41.03      3.11 o 
  -4 -12   6        1.34        1.86      1.16 o 
  -3 -12   6       17.02       18.44      2.49 o 
  -2 -12   6       35.77       36.57      2.20 o 
  -1 -12   6       39.67       34.32      1.99 o 
   0 -12   6      241.10      240.67      5.83 o 
   1 -12   6        1.73        1.65      0.82 o 
   2 -12   6       27.32       32.55      1.73 o 
   3 -12   6       32.68       33.58      1.39 o 
   4 -12   6       78.50       77.19      1.95 o 
   5 -12   6       12.04       11.69      0.86 o 
   6 -12   6      146.68      152.59      3.76 o 
   7 -12   6       50.96       49.19      3.21 o 
   8 -12   6       64.40       62.50      2.23 o 
   9 -12   6        9.71       10.37      1.10 o 
  10 -12   6      109.79      117.84      3.17 o 
  11 -12   6        0.40        1.16      0.67 o 
  -6 -11   6       18.31       15.77      2.41 o 
  -5 -11   6        0.40        1.39      1.42 o 
  -4 -11   6      163.17      157.52     11.47 o 
  -3 -11   6      175.83      173.57      5.32 o 
  -2 -11   6      173.53      176.39      4.48 o 
  -1 -11   6       98.39       92.30      2.86 o 
   0 -11   6       78.28       76.70      2.12 o 
   1 -11   6       21.15       21.95      1.00 o 
   2 -11   6       10.56        8.97      0.77 o 
   3 -11   6      161.22      146.24      2.55 o 
   4 -11   6      128.39      126.14      2.80 o 
   5 -11   6       25.86       24.00      1.02 o 
   6 -11   6      193.05      193.79      3.30 o 
   7 -11   6        7.04        7.48      0.88 o 
   8 -11   6        5.97        5.67      0.69 o 
   9 -11   6        9.79        9.18      1.00 o 
  10 -11   6       14.47       14.93      1.15 o 
  11 -11   6        0.05        0.29      0.58 o 
  12 -11   6        8.97        7.57      0.89 o 
  -7 -10   6       19.90       18.57      1.92 o 
  -6 -10   6        1.35        2.12      1.67 o 
  -5 -10   6      126.27      133.45      7.09 o 
  -4 -10   6        3.52        1.98      1.35 o 
  -3 -10   6        2.83        1.75      0.95 o 
  -2 -10   6      156.55      168.94      4.50 o 
  -1 -10   6      162.72      168.16      4.00 o 
   0 -10   6      156.62      161.88      3.46 o 
   1 -10   6        3.47        2.81      0.44 o 
   2 -10   6      184.29      196.19      2.98 o 
   3 -10   6       35.25       35.46      1.23 o 
   4 -10   6       35.13       38.09      1.21 o 
   5 -10   6       30.78       33.82      1.27 o 
   6 -10   6        2.24        3.33      0.57 o 
   7 -10   6        9.64        8.60      0.75 o 
   8 -10   6        0.62        0.60      0.45 o 
   9 -10   6       34.91       32.90      1.34 o 
  10 -10   6       79.59       78.74      1.99 o 
  11 -10   6      117.22      123.59      2.63 o 
  12 -10   6        2.68        2.30      0.81 o 
  13 -10   6       33.65       35.11      1.95 o 
  -8  -9   6       23.55       26.59      2.86 o 
  -7  -9   6       53.33       61.07      6.74 o 
  -6  -9   6       82.55       90.18      3.28 o 
  -5  -9   6      298.61      302.02      6.54 o 
  -4  -9   6      121.08      126.65      5.49 o 
  -3  -9   6       61.44       65.23      3.99 o 
  -2  -9   6        5.61        5.22      0.91 o 
  -1  -9   6       21.61       21.28      1.25 o 
   0  -9   6       83.06       75.72      1.49 o 
   1  -9   6       39.93       43.00      1.19 o 
   2  -9   6       35.24       26.11      0.96 o 
   3  -9   6       45.50       39.62      1.16 o 
   4  -9   6        9.91        9.07      0.64 o 
   5  -9   6      318.25      327.90      4.00 o 
   6  -9   6      665.42      619.88      7.35 o 
   7  -9   6       28.40       28.64      1.15 o 
   8  -9   6        4.60        4.16      0.54 o 
   9  -9   6      101.60      105.04      2.08 o 
  10  -9   6       72.85       76.32      1.72 o 
  11  -9   6       23.90       29.02      2.58 o 
  12  -9   6        5.55        5.54      1.42 o 
  13  -9   6       43.23       47.19      1.97 o 
  -9  -8   6       68.16       62.80      3.85 o 
  -8  -8   6      218.20      221.91      8.16 o 
  -7  -8   6       43.75       45.75      3.42 o 
  -6  -8   6       58.20       61.31      2.61 o 
  -5  -8   6       25.23       27.78      2.20 o 
  -4  -8   6       45.50       50.90      2.28 o 
  -3  -8   6       24.36       28.49      3.11 o 
  -2  -8   6       94.43       95.35      2.76 o 
  -1  -8   6       34.62       33.38      1.39 o 
   0  -8   6        1.20        0.22      0.29 o 
   1  -8   6      144.72      127.89      1.90 o 
   2  -8   6        0.56       -0.44      0.22 o 
   3  -8   6        6.16        5.83      0.52 o 
   4  -8   6        1.58        1.16      0.36 o 
   5  -8   6       55.26       53.20      1.20 o 
   6  -8   6       67.28       70.17      1.58 o 
   7  -8   6       31.27       28.42      1.05 o 
   8  -8   6        4.56        5.07      0.54 o 
   9  -8   6        0.42        1.51      0.43 o 
  10  -8   6       88.78       80.58      2.10 o 
  11  -8   6      121.40      118.53      2.86 o 
  12  -8   6       10.94       12.70      1.47 o 
  13  -8   6       19.60       21.30      2.41 o 
 -10  -7   6       51.37       48.84      4.15 o 
  -9  -7   6       28.43       30.23      2.83 o 
  -8  -7   6       78.11       82.51      3.97 o 
  -7  -7   6        8.51        9.70      1.73 o 
  -6  -7   6       72.41       74.89      2.74 o 
  -5  -7   6       38.19       38.69      2.56 o 
  -4  -7   6        7.37        7.34      1.06 o 
  -3  -7   6        0.51        2.37      0.71 o 
  -2  -7   6      258.73      241.02      4.83 o 
  -1  -7   6      252.99      262.99      3.12 o 
   0  -7   6       13.74       10.18      0.58 o 
   1  -7   6     1014.65      878.62      8.18 o 
   2  -7   6       18.47       21.76      0.72 o 
   3  -7   6       26.75       41.25      1.15 o 
   4  -7   6      549.82      472.30      5.17 o 
   5  -7   6      316.07      274.56      3.32 o 
   6  -7   6       28.82       21.53      0.91 o 
   7  -7   6       56.27       59.12      1.36 o 
   8  -7   6      141.73      133.21      2.87 o 
   9  -7   6       18.29       22.47      1.08 o 
  10  -7   6        2.18        2.83      0.64 o 
  11  -7   6        6.28        7.33      0.85 o 
  12  -7   6       21.02       19.32      1.28 o 
  13  -7   6        0.51        0.12      0.68 o 
  14  -7   6        2.83        3.04      0.87 o 
 -11  -6   6        1.67        3.41      1.07 o 
 -10  -6   6       21.88       24.41      1.96 o 
  -9  -6   6       87.48       84.22      3.02 o 
  -8  -6   6       61.23       63.51      2.96 o 
  -7  -6   6        2.64        2.88      0.86 o 
  -6  -6   6        9.79       13.41      1.64 o 
  -5  -6   6      808.57      821.73     11.96 o 
  -4  -6   6       10.98        6.06      0.98 o 
  -3  -6   6       18.35       22.18      1.59 o 
  -2  -6   6      419.77      400.65      5.44 o 
  -1  -6   6       47.42       45.53      1.00 o 
   0  -6   6      187.60      156.68      2.07 o 
   1  -6   6      138.29      149.20      1.96 o 
   2  -6   6        2.36        2.36      0.36 o 
   3  -6   6       27.61       17.09      0.73 o 
   4  -6   6        1.40        4.69      0.42 o 
   5  -6   6     2029.53     1980.16     18.43 o 
   6  -6   6        9.08        8.53      0.72 o 
   7  -6   6        9.97        7.33      0.58 o 
   8  -6   6        6.75        5.18      0.72 o 
   9  -6   6       31.27       28.36      1.02 o 
  10  -6   6        7.30        6.09      0.59 o 
  11  -6   6       12.52       12.32      1.01 o 
  12  -6   6       85.95       78.98      2.51 o 
  13  -6   6        0.04        0.66      0.98 o 
  14  -6   6       24.39       24.26      1.81 o 
 -11  -5   6      192.84      189.98      3.78 o 
 -10  -5   6       69.30       69.49      2.51 o 
  -9  -5   6        8.94        8.66      0.92 o 
  -8  -5   6      430.98      426.96      6.46 o 
  -7  -5   6       52.59       44.85      1.57 o 
  -6  -5   6       31.85       29.72      1.31 o 
  -5  -5   6      162.83      163.02      2.40 o 
  -4  -5   6      138.14      100.92      2.66 o 
  -3  -5   6       52.87       48.18      1.15 o 
  -2  -5   6       29.03       28.56      1.07 o 
  -1  -5   6     1504.17     1447.84     12.70 o 
   0  -5   6      491.73      534.58      5.53 o 
   1  -5   6       93.46      105.19      1.67 o 
   2  -5   6        0.04        0.68      0.22 o 
   3  -5   6      107.23       98.47      1.98 o 
   4  -5   6     1026.00      994.00      9.66 o 
   5  -5   6        5.63        6.91      0.46 o 
   6  -5   6      138.43      118.68      2.92 o 
   7  -5   6        6.91        5.29      0.50 o 
   8  -5   6      230.21      220.83      3.30 o 
   9  -5   6       11.31       12.95      0.89 o 
  10  -5   6       15.03       13.87      0.82 o 
  11  -5   6       82.06       83.83      1.89 o 
  12  -5   6       54.91       63.91      2.93 o 
  13  -5   6       14.29       15.36      1.37 o 
  14  -5   6       21.18       20.69      1.33 o 
 -12  -4   6        1.39        0.85      0.63 o 
 -11  -4   6       31.64       30.54      1.56 o 
 -10  -4   6      179.21      177.71      3.43 o 
  -9  -4   6       48.65       51.41      1.72 o 
  -8  -4   6      217.33      215.61      3.89 o 
  -7  -4   6        0.86        0.14      0.43 o 
  -6  -4   6      325.03      335.88      4.79 o 
  -5  -4   6      357.69      363.76      4.51 o 
  -4  -4   6      717.12      760.08      7.51 o 
  -3  -4   6      817.30      853.25      8.30 o 
  -2  -4   6      578.84      601.93      6.10 o 
  -1  -4   6     1239.28     1260.46     12.74 o 
   0  -4   6      353.72      391.02      4.46 o 
   1  -4   6       51.43       60.43      1.32 o 
   2  -4   6      614.94      622.62      6.54 o 
   3  -4   6       20.98       14.84      0.83 o 
   5  -4   6      415.28      377.88      4.36 o 
   6  -4   6        1.48        2.80      0.26 o 
   7  -4   6      573.63      573.19      7.03 o 
   8  -4   6        2.72        0.45      0.35 o 
   9  -4   6      122.96      121.74      2.56 o 
  10  -4   6        9.51        9.60      0.73 o 
  11  -4   6       83.07       80.84      1.91 o 
  12  -4   6       10.76       10.60      0.94 o 
  13  -4   6       10.19       10.77      1.04 o 
  14  -4   6       44.60       45.60      1.88 o 
 -12  -3   6        1.81        1.32      0.54 o 
 -11  -3   6       45.56       46.31      1.69 o 
 -10  -3   6       90.10       81.95      2.09 o 
  -9  -3   6      187.66      191.08      3.38 o 
  -8  -3   6       73.83       78.71      1.92 o 
  -7  -3   6      421.05      408.05      5.55 o 
  -6  -3   6       13.75       21.94      1.06 o 
  -5  -3   6       23.25       29.77      1.00 o 
  -4  -3   6      120.23      130.49      1.93 o 
  -3  -3   6      284.00      289.59      3.70 o 
  -2  -3   6        0.49        1.59      0.27 o 
  -1  -3   6        0.17        0.56      0.25 o 
   0  -3   6      754.69      791.58      8.27 o 
   1  -3   6       10.75        8.30      0.44 o 
   2  -3   6       99.96       82.88      1.27 o 
   3  -3   6      522.19      585.37      7.78 o 
   4  -3   6        1.04        4.14      0.63 o 
   5  -3   6        2.39        0.80      0.23 o 
   6  -3   6       82.05       76.67      1.36 o 
   7  -3   6     3389.58     3127.07     33.56 o 
   8  -3   6       53.25       40.22      1.51 o 
   9  -3   6        0.16        0.20      0.38 o 
  10  -3   6       29.24       23.35      1.10 o 
  11  -3   6        0.33        0.96      0.54 o 
  12  -3   6        0.33       -0.08      0.64 o 
  13  -3   6       16.05       19.31      1.65 o 
  14  -3   6       54.27       59.60      2.15 o 
 -13  -2   6       95.92       97.67      2.90 o 
 -12  -2   6       90.18       91.53      3.50 o 
 -11  -2   6       42.33       40.12      1.47 o 
 -10  -2   6       11.08        9.76      0.85 o 
  -9  -2   6       41.93       41.16      1.41 o 
  -8  -2   6        1.19        0.84      0.47 o 
  -7  -2   6       55.04       50.95      2.09 o 
  -6  -2   6      123.77      111.30      2.12 o 
  -5  -2   6      488.59      471.31      5.33 o 
  -4  -2   6      338.52      324.58      3.88 o 
  -3  -2   6        2.40        3.04      0.84 o 
  -2  -2   6       83.81      102.80      1.84 o 
  -1  -2   6      445.64      536.20      5.81 o 
   0  -2   6       92.80      102.45      1.99 o 
   1  -2   6      376.66      397.06      4.41 o 
   2  -2   6       12.58       13.81      0.53 o 
   3  -2   6      535.75      570.72      7.54 o 
   4  -2   6        7.98       10.29      0.61 o 
   5  -2   6       41.52       37.25      0.93 o 
   6  -2   6      206.79      209.62      2.80 o 
   7  -2   6      106.87      133.85      3.08 o 
   8  -2   6      317.67      306.65      4.39 o 
   9  -2   6      135.83      126.33      2.92 o 
  10  -2   6        1.15        2.60      0.71 o 
  11  -2   6       69.06       71.90      2.09 o 
  12  -2   6       26.17       24.69      1.47 o 
  13  -2   6       98.83      104.33      2.84 o 
  14  -2   6       87.91       91.00      2.96 o 
 -13  -1   6       91.71       89.55      2.69 o 
 -12  -1   6      220.28      209.84      4.24 o 
 -11  -1   6       59.93       56.19      1.92 o 
 -10  -1   6        0.25       -0.37      0.39 o 
  -9  -1   6      593.59      581.43      7.28 o 
  -8  -1   6      322.29      316.82      4.43 o 
  -7  -1   6      502.86      503.20      6.30 o 
  -6  -1   6        0.63        0.31      0.29 o 
  -5  -1   6        9.78       10.61      0.58 o 
  -4  -1   6      143.67      144.83      4.81 o 
  -3  -1   6      435.03      501.01      6.61 o 
  -2  -1   6      932.79     1020.32     11.26 o 
  -1  -1   6        9.97       16.39      0.97 o 
   0  -1   6      456.76      514.20      8.51 o 
   1  -1   6      252.74      230.61      3.13 o 
   2  -1   6     1651.70     1799.24     19.33 o 
   3  -1   6       77.19       94.27      1.57 o 
   4  -1   6        1.06        0.45      0.24 o 
   5  -1   6      384.06      376.58      4.94 o 
   6  -1   6       25.88       26.76      0.81 o 
   7  -1   6       31.41       30.68      1.03 o 
   8  -1   6        5.00        1.99      0.38 o 
   9  -1   6      153.51      139.52      2.68 o 
  10  -1   6        0.40        1.73      0.59 o 
  11  -1   6       20.27       25.34      1.48 o 
  12  -1   6       84.99       86.66      3.80 o 
  13  -1   6       34.93       38.53      2.16 o 
 -14   0   6       28.00       25.33      1.67 o 
 -13   0   6       12.43       15.20      1.33 o 
 -12   0   6       99.62      101.24      2.64 o 
 -11   0   6       68.98       67.59      2.04 o 
 -10   0   6       11.96       10.90      0.77 o 
  -9   0   6        0.05        0.23      0.35 o 
  -8   0   6      133.85      125.40      2.36 o 
  -7   0   6        0.03        0.72      0.32 o 
  -6   0   6        6.65        5.86      0.51 o 
  -5   0   6       32.42       23.70      1.64 o 
  -4   0   6      814.47      866.75     10.71 o 
  -3   0   6      245.57      250.40      3.33 o 
  -2   0   6        2.48        3.45      0.35 o 
  -1   0   6      716.43      737.15      9.37 o 
   0   0   6        6.26        8.72      0.60 o 
   1   0   6      110.67      113.77      2.13 o 
   2   0   6      834.55      894.78      9.79 o 
   3   0   6        0.19        0.96      0.88 o 
   4   0   6       67.18       54.78      1.41 o 
   5   0   6       89.10       82.08      1.56 o 
   6   0   6     1335.30     1245.26     11.85 o 
   7   0   6      129.13      130.51      2.19 o 
   8   0   6        1.30        0.97      0.38 o 
   9   0   6        5.28        5.11      0.54 o 
  10   0   6      342.55      340.78      5.75 o 
  11   0   6      126.24      125.15      3.12 o 
  12   0   6       64.50       63.69      2.48 o 
  13   0   6        4.16        4.35      1.07 o 
 -14   1   6       18.78       16.17      1.30 o 
 -13   1   6        4.26        3.97      0.83 o 
 -12   1   6      130.63      120.11      2.84 o 
 -11   1   6       56.24       55.79      1.79 o 
 -10   1   6      191.62      189.41      3.50 o 
  -9   1   6        5.83        5.51      0.50 o 
  -8   1   6       12.25       12.38      0.71 o 
  -7   1   6      100.10       95.02      1.76 o 
  -6   1   6      660.67      711.65      7.41 o 
  -5   1   6      459.91      472.20      7.41 o 
  -4   1   6      406.66      466.06      5.51 o 
  -3   1   6      556.21      581.03      6.76 o 
  -2   1   6        4.68        6.15      0.46 o 
  -1   1   6      404.06      430.64      8.33 o 
   0   1   6      984.89     1080.24     13.39 o 
   1   1   6      340.73      429.74      5.96 o 
   2   1   6      306.27      295.11      3.54 o 
   3   1   6       70.87       75.86      1.45 o 
   4   1   6       79.60       75.66      1.49 o 
   5   1   6      242.26      255.28      3.43 o 
   6   1   6       12.91       12.38      0.87 o 
   7   1   6      119.22      121.79      2.60 o 
   8   1   6        1.88        3.74      0.54 o 
   9   1   6        3.17        4.19      0.61 o 
  10   1   6       14.94       14.55      0.93 o 
  11   1   6      109.30      103.36      5.11 o 
  12   1   6      218.69      230.86      5.33 o 
  13   1   6        8.10       10.98      1.42 o 
 -14   2   6       18.26       18.25      2.47 o 
 -13   2   6       24.90       22.75      1.53 o 
 -12   2   6      151.21      141.88      3.36 o 
 -11   2   6        0.22        0.52      0.48 o 
 -10   2   6      100.48       96.66      3.30 o 
  -9   2   6      608.10      615.49      8.29 o 
  -8   2   6      431.12      427.06      5.23 o 
  -7   2   6       21.19       19.94      0.95 o 
  -6   2   6        3.33        4.57      0.52 o 
  -5   2   6        4.28        8.69      0.60 o 
  -4   2   6       76.01       72.99      1.30 o 
  -3   2   6        0.59       -0.06      0.19 o 
  -2   2   6      103.62       96.40      2.76 o 
  -1   2   6      241.06      250.61      3.05 o 
   0   2   6     1027.18     1157.78     12.86 o 
   1   2   6      736.13      779.98      9.90 o 
   2   2   6       75.79       83.84      1.69 o 
   3   2   6      122.51      117.82      2.19 o 
   4   2   6        5.07        9.54      0.73 o 
   5   2   6      246.60      250.63      3.21 o 
   6   2   6       49.65       42.36      1.25 o 
   7   2   6        0.02        0.42      0.40 o 
   8   2   6      281.00      280.35      4.04 o 
   9   2   6       47.08       43.79      1.62 o 
  10   2   6        8.80        7.92      0.89 o 
  11   2   6      123.12      123.08      3.67 o 
  12   2   6       10.09       11.86      1.45 o 
 -14   3   6        1.39        1.83      0.75 o 
 -13   3   6       13.50       12.99      1.26 o 
 -12   3   6       16.32       15.62      1.18 o 
 -11   3   6       28.46       28.48      1.41 o 
 -10   3   6        1.64        2.13      0.57 o 
  -9   3   6        0.98        1.63      0.49 o 
  -8   3   6      361.41      351.28      4.87 o 
  -7   3   6        0.18        0.25      0.30 o 
  -6   3   6       41.37       46.34      1.30 o 
  -5   3   6       19.47       17.30      1.02 o 
  -4   3   6        0.02        0.09      0.18 o 
  -3   3   6        0.06        0.72      0.23 o 
  -2   3   6       96.93      104.68      1.82 o 
  -1   3   6       16.18       14.13      0.69 o 
   0   3   6       50.18       57.55      1.55 o 
   1   3   6      517.23      562.41      6.10 o 
   2   3   6     1218.97     1230.85     11.61 o 
   3   3   6       14.71       19.32      0.99 o 
   4   3   6     1322.03     1322.55     12.62 o 
   5   3   6      105.12       92.37      1.74 o 
   6   3   6       21.86       20.15      1.03 o 
   7   3   6        9.35        9.93      0.81 o 
   8   3   6       11.02        7.53      0.88 o 
   9   3   6       20.94       20.93      1.41 o 
  10   3   6        0.78        0.95      0.66 o 
  11   3   6        5.37        4.75      0.91 o 
  12   3   6      289.83      290.37      5.89 o 
 -14   4   6       51.68       46.55      2.28 o 
 -13   4   6        0.03        0.33      0.63 o 
 -12   4   6        0.02        0.27      0.51 o 
 -11   4   6        8.08        7.80      0.83 o 
 -10   4   6       39.10       37.49      1.40 o 
  -9   4   6       92.91       90.52      1.85 o 
  -8   4   6        0.04       -0.29      0.37 o 
  -7   4   6       21.36       18.67      0.87 o 
  -6   4   6      300.02      332.26      4.25 o 
  -5   4   6        0.04        0.63      0.65 o 
  -4   4   6       83.59       94.68      2.00 o 
  -3   4   6       27.66       22.84      0.70 o 
  -2   4   6      249.77      249.31      3.15 o 
  -1   4   6      653.45      733.18      7.12 o 
   0   4   6      903.57      999.80      9.36 o 
   1   4   6        7.18       11.73      0.64 o 
   2   4   6      297.18      320.77      3.77 o 
   3   4   6      370.20      366.45      4.25 o 
   4   4   6      428.21      425.20      4.56 o 
   5   4   6        0.55        0.00      0.45 o 
   6   4   6       17.38       11.05      0.90 o 
   7   4   6       83.93       86.21      2.20 o 
   8   4   6       65.64       69.38      2.23 o 
   9   4   6      128.62      121.02      3.10 o 
  10   4   6       62.37       61.09      2.20 o 
  11   4   6       67.96       70.32      2.54 o 
 -14   5   6       30.15       28.75      1.37 o 
 -13   5   6        0.01        0.43      0.58 o 
 -12   5   6       15.50       14.19      1.08 o 
 -11   5   6       20.06       19.20      1.21 o 
 -10   5   6       87.12       92.06      1.92 o 
  -9   5   6        1.67        2.33      0.55 o 
  -8   5   6       76.12       79.87      1.99 o 
  -7   5   6      941.25      940.05     10.51 o 
  -6   5   6       38.17       39.20      1.37 o 
  -5   5   6       12.11       11.77      0.83 o 
  -4   5   6      116.18      114.56      2.02 o 
  -3   5   6        1.69        2.11      0.50 o 
  -2   5   6        0.77        2.11      0.33 o 
  -1   5   6       94.13      107.17      1.67 o 
   0   5   6     1115.34     1223.89     11.48 o 
   1   5   6        0.27        0.95      0.37 o 
   2   5   6       65.79       73.15      2.01 o 
   3   5   6     1923.32     1886.57     20.89 o 
   4   5   6      144.39      144.37      2.53 o 
   5   5   6      109.88      106.59      2.43 o 
   6   5   6       40.82       44.81      1.70 o 
   7   5   6      181.38      193.77      4.04 o 
   8   5   6      144.89      147.75      4.23 o 
   9   5   6        2.66        4.36      1.16 o 
  10   5   6      208.36      215.81      4.23 o 
 -14   6   6        9.66       10.10      1.07 o 
 -13   6   6        0.64        1.27      0.64 o 
 -12   6   6        6.22        6.31      0.81 o 
 -11   6   6       10.54       11.23      0.95 o 
 -10   6   6        3.85        4.36      0.64 o 
  -9   6   6       42.96       43.87      1.51 o 
  -8   6   6        0.28        0.34      0.39 o 
  -7   6   6       56.52       58.18      1.84 o 
  -6   6   6      144.55      156.51      2.99 o 
  -5   6   6       72.47       75.22      1.60 o 
  -4   6   6      225.00      231.78      3.40 o 
  -3   6   6        5.30        9.99      0.55 o 
  -2   6   6       38.68       38.27      1.02 o 
  -1   6   6      285.30      281.00      5.14 o 
   0   6   6       20.17       21.68      0.94 o 
   1   6   6       52.48       59.72      2.24 o 
   2   6   6       45.61       47.56      2.15 o 
   3   6   6       29.30       28.56      1.54 o 
   4   6   6      151.04      142.85      3.72 o 
   5   6   6      124.84      136.19      3.93 o 
   6   6   6       75.57       82.34      3.45 o 
   7   6   6       15.94       18.88      1.98 o 
   8   6   6      187.42      182.52      4.75 o 
   9   6   6       16.93       19.12      2.15 o 
  10   6   6       80.38       85.15      3.60 o 
 -14   7   6        4.64        4.01      0.81 o 
 -13   7   6        2.30        2.37      0.70 o 
 -12   7   6      305.16      317.16      7.24 o 
 -11   7   6       16.61       20.22      1.45 o 
 -10   7   6      108.35      111.79      3.07 o 
  -9   7   6        3.20        3.60      0.65 o 
  -8   7   6        1.04        1.04      0.49 o 
  -7   7   6      269.75      283.72      4.53 o 
  -6   7   6       66.80       63.07      1.46 o 
  -5   7   6      399.41      415.82      5.43 o 
  -4   7   6        0.63        0.82      0.44 o 
  -3   7   6       62.39       59.01      1.22 o 
  -2   7   6       72.98       79.26      1.58 o 
  -1   7   6       98.72       95.73      1.83 o 
   0   7   6      169.79      173.27      2.71 o 
   1   7   6      181.55      180.73      4.86 o 
   2   7   6      115.43      120.19      3.32 o 
   3   7   6       84.63       86.60      2.86 o 
   4   7   6      127.67      137.41      3.80 o 
   5   7   6       54.55       53.74      2.46 o 
   6   7   6       30.72       36.34      4.05 o 
   7   7   6      121.38      118.33      6.66 o 
   8   7   6      204.85      190.19      8.79 o 
   9   7   6       57.37       57.75      5.18 o 
 -13   8   6       26.43       26.44      2.02 o 
 -12   8   6       45.13       50.48      1.81 o 
 -11   8   6       28.83       26.89      1.43 o 
 -10   8   6       24.09       22.82      1.29 o 
  -9   8   6        4.68        2.71      1.16 o 
  -8   8   6      793.65      786.04     10.60 o 
  -7   8   6        1.90        0.65      0.48 o 
  -6   8   6      107.01      102.04      2.01 o 
  -5   8   6       75.70       78.07      1.78 o 
  -4   8   6       64.73       63.50      1.73 o 
  -3   8   6       12.83       12.28      0.87 o 
  -2   8   6      223.00      229.78      3.24 o 
  -1   8   6       75.58       80.58      1.80 o 
   0   8   6        7.75        7.36      0.81 o 
   1   8   6      195.26      190.62      4.44 o 
   2   8   6       42.42       42.76      3.04 o 
   3   8   6      222.65      208.11      5.95 o 
   4   8   6       33.13       32.71      2.14 o 
   5   8   6      155.37      163.45      5.34 o 
   6   8   6       26.82       30.33      3.27 o 
   7   8   6        0.31        0.97      1.64 o 
   8   8   6       82.12       91.57      6.19 o 
 -13   9   6       13.74       14.43      1.20 o 
 -12   9   6        1.03        2.07      0.68 o 
 -11   9   6        8.66        7.99      1.03 o 
 -10   9   6       32.35       27.41      1.49 o 
  -9   9   6       18.41       14.13      1.05 o 
  -8   9   6       47.77       51.43      1.75 o 
  -7   9   6       27.69       27.80      1.43 o 
  -6   9   6        3.27        3.64      0.55 o 
  -5   9   6       90.19       90.06      2.03 o 
  -4   9   6       39.43       38.17      1.42 o 
  -3   9   6       58.44       60.14      1.71 o 
  -2   9   6      216.65      217.38      3.19 o 
  -1   9   6       26.47       26.70      1.19 o 
   0   9   6        0.06       -0.36      0.59 o 
   1   9   6        0.07       -0.74      0.68 o 
   2   9   6        3.36        4.49      0.97 o 
   3   9   6      117.84      116.74      4.35 o 
   4   9   6       15.54       14.69      1.91 o 
   5   9   6       42.86       39.25      2.98 o 
   6   9   6        7.12        9.83      1.75 o 
   7   9   6        1.38       -0.31      1.18 o 
 -12  10   6        5.33        6.33      1.17 o 
 -11  10   6        2.71        2.80      0.75 o 
 -10  10   6      140.50      136.83      3.29 o 
  -9  10   6        0.10       -0.30      0.56 o 
  -8  10   6        6.24        7.48      0.89 o 
  -7  10   6       28.82       25.38      1.43 o 
  -6  10   6       90.15       92.24      4.04 o 
  -5  10   6       83.19       80.42      2.00 o 
  -4  10   6       11.83       13.72      1.00 o 
  -3  10   6        0.14        0.20      0.51 o 
  -2  10   6       20.98       22.44      1.01 o 
  -1  10   6        2.62        1.73      0.62 o 
   0  10   6       51.96       46.17      2.38 o 
   1  10   6        0.02        0.29      0.92 o 
   2  10   6        7.41        6.59      1.41 o 
   3  10   6        0.12       -0.70      0.91 o 
   4  10   6        1.22        0.86      1.43 o 
   5  10   6      122.87      140.38      6.89 o 
   6  10   6        3.49        5.09      1.58 o 
 -12  11   6       23.88       26.45      1.64 o 
 -11  11   6        6.22        6.83      0.98 o 
 -10  11   6       33.50       29.70      1.75 o 
  -9  11   6        0.72        0.12      0.69 o 
  -8  11   6        5.92        4.98      0.89 o 
  -7  11   6       82.98       83.68      2.45 o 
  -6  11   6       92.80       92.28      2.15 o 
  -5  11   6       68.83       64.85      1.89 o 
  -4  11   6        0.00        0.08      0.50 o 
  -3  11   6        9.70       10.14      0.99 o 
  -2  11   6       82.57       87.35      3.07 o 
  -1  11   6       86.28       80.92      4.27 o 
   0  11   6       22.93       21.30      1.66 o 
   1  11   6        0.93        0.99      0.90 o 
   2  11   6       17.34       18.69      2.60 o 
   3  11   6        4.80        4.06      1.78 o 
   4  11   6        5.59        6.29      2.01 o 
 -10  12   6        1.12        1.33      0.76 o 
  -9  12   6        0.36        0.32      0.70 o 
  -8  12   6       16.56       13.70      1.70 o 
  -7  12   6      148.64      145.69      3.84 o 
  -6  12   6       34.06       31.81      2.07 o 
  -5  12   6        6.39        5.54      0.88 o 
  -4  12   6        1.07        0.78      0.64 o 
  -3  12   6        6.99        6.28      0.98 o 
  -2  12   6       30.65       27.50      2.32 o 
  -1  12   6       26.35       20.27      3.11 o 
   0  12   6        8.52        8.78      1.35 o 
   1  12   6       85.21       91.17      3.63 o 
   2  12   6      217.71      223.81      8.23 o 
   3  12   6       53.77       50.82      3.84 o 
  -9  13   6        0.35        0.81      0.81 o 
  -8  13   6        2.41        0.93      0.82 o 
  -7  13   6       25.12       24.69      1.85 o 
  -6  13   6       22.80       23.66      1.37 o 
  -5  13   6        1.03        0.60      0.67 o 
  -4  13   6      113.68      109.23      2.98 o 
  -3  13   6       40.32       38.40      4.11 o 
  -2  13   6       21.11       16.66      2.92 o 
  -1  13   6        0.16       -0.05      1.51 o 
   0  13   6       58.57       62.11      5.62 o 
  -5  14   6       12.10       11.09      1.17 o 
  -4  14   6       99.23       96.92      8.12 o 
   0 -14   7      134.02      144.83      7.67 o 
   1 -14   7       12.06       10.47      2.49 o 
   2 -14   7        6.03        6.99      2.13 o 
   3 -14   7       67.92       69.29      2.90 o 
   4 -14   7       53.44       58.74      2.24 o 
   5 -14   7       81.71       83.77      2.35 o 
   6 -14   7        0.14        0.16      0.82 o 
   7 -14   7       20.37       18.01      1.65 o 
   8 -14   7        1.50        0.56      0.80 o 
  -2 -13   7        3.25        3.56      1.11 o 
  -1 -13   7        0.02        0.02      0.75 o 
   0 -13   7      183.90      181.67      9.93 o 
   1 -13   7        2.93        2.48      1.22 o 
   2 -13   7        1.88        2.43      1.11 o 
   3 -13   7        0.13        0.52      0.67 o 
   4 -13   7       42.36       45.15      2.29 o 
   5 -13   7      298.87      311.43      6.23 o 
   6 -13   7        1.73        0.81      0.77 o 
   7 -13   7       40.99       43.53      2.21 o 
   8 -13   7      161.56      159.25      4.05 o 
   9 -13   7       47.88       49.29      2.24 o 
  10 -13   7       66.14       63.03      2.40 o 
  -4 -12   7        0.85        0.13      1.13 o 
  -3 -12   7        0.01        0.33      1.00 o 
  -2 -12   7       23.95       26.50      1.90 o 
  -1 -12   7        1.41        1.03      0.81 o 
   0 -12   7       13.52       13.22      1.22 o 
   1 -12   7      298.48      299.27      6.35 o 
   2 -12   7       10.77        8.55      0.94 o 
   3 -12   7        8.13       10.49      1.08 o 
   4 -12   7       15.06       13.55      0.94 o 
   5 -12   7        5.55        7.36      0.71 o 
   6 -12   7        5.91        6.72      0.82 o 
   7 -12   7       29.30       28.04      1.80 o 
   8 -12   7      108.76      119.45      3.27 o 
   9 -12   7        0.01        0.30      0.69 o 
  10 -12   7        0.01       -0.30      0.67 o 
  11 -12   7       30.21       29.70      1.74 o 
  -6 -11   7        7.46        6.56      1.64 o 
  -5 -11   7      399.79      418.19     11.20 o 
  -4 -11   7        9.91        6.70      1.50 o 
  -3 -11   7       47.87       52.09      2.96 o 
  -2 -11   7        1.83        1.58      0.89 o 
  -1 -11   7        3.14        3.09      1.00 o 
   0 -11   7        0.01       -0.32      0.61 o 
   1 -11   7        5.96        6.07      0.61 o 
   2 -11   7        0.32        0.97      0.49 o 
   3 -11   7       90.12       86.31      1.93 o 
   4 -11   7       11.90       12.83      0.87 o 
   5 -11   7        0.55        0.55      0.43 o 
   6 -11   7       39.41       36.66      1.51 o 
   7 -11   7        1.13        1.85      0.69 o 
   8 -11   7        6.08        6.81      1.12 o 
   9 -11   7        4.15        1.88      0.67 o 
  10 -11   7        1.73        0.99      0.63 o 
  11 -11   7        0.96       -0.05      0.57 o 
  12 -11   7        8.20        8.77      1.00 o 
  -7 -10   7       33.47       33.99      2.53 o 
  -6 -10   7      110.28      110.58      3.85 o 
  -5 -10   7        1.14        1.64      1.15 o 
  -4 -10   7       10.44        7.02      1.49 o 
  -3 -10   7       36.87       38.47      2.65 o 
  -2 -10   7      235.13      235.53      5.24 o 
  -1 -10   7      213.83      232.93      5.01 o 
   0 -10   7      152.47      154.14      7.34 o 
   1 -10   7        0.64        1.39      0.42 o 
   2 -10   7       42.17       40.29      1.37 o 
   3 -10   7       46.78       49.57      1.39 o 
   4 -10   7        5.99        6.46      0.64 o 
   5 -10   7       79.76       80.92      1.70 o 
   6 -10   7        0.32        0.94      0.49 o 
   7 -10   7      196.96      199.73      4.24 o 
   8 -10   7       21.08       22.46      1.35 o 
   9 -10   7       32.23       32.63      1.35 o 
  10 -10   7        7.55        8.99      0.90 o 
  11 -10   7        0.71        1.01      0.59 o 
  12 -10   7       27.69       31.23      1.48 o 
  -8  -9   7        1.20       -0.91      1.19 o 
  -7  -9   7       79.90       72.59      3.10 o 
  -6  -9   7      183.25      183.68      4.97 o 
  -5  -9   7       31.77       33.15      2.69 o 
  -4  -9   7        1.93        3.28      1.12 o 
  -3  -9   7      213.18      222.03      7.62 o 
  -2  -9   7       25.40       28.68      1.82 o 
  -1  -9   7       54.94       50.23      2.22 o 
   0  -9   7       37.06       39.47      1.31 o 
   1  -9   7      523.38      458.63      6.33 o 
   2  -9   7        3.68        3.45      0.43 o 
   3  -9   7      308.92      302.99      3.94 o 
   4  -9   7        2.36        1.63      0.48 o 
   5  -9   7        9.40        7.78      0.62 o 
   6  -9   7        3.57        3.96      0.59 o 
   7  -9   7        5.05        4.76      0.61 o 
   8  -9   7       94.35       92.77      2.01 o 
   9  -9   7        7.55        7.76      0.76 o 
  10  -9   7        7.45        9.40      0.83 o 
  11  -9   7       50.12       50.16      2.27 o 
  12  -9   7        1.44        1.60      0.61 o 
  13  -9   7      164.94      180.21      4.31 o 
  -9  -8   7        6.90        4.88      1.65 o 
  -8  -8   7       68.73       73.53      4.83 o 
  -7  -8   7      119.68      117.60      4.97 o 
  -6  -8   7       98.29       94.45      3.32 o 
  -5  -8   7       40.69       41.61      2.38 o 
  -4  -8   7       77.43       86.43      5.53 o 
  -3  -8   7      496.13      508.73     10.82 o 
  -2  -8   7        6.66       10.38      1.13 o 
  -1  -8   7      348.85      365.13      6.72 o 
   0  -8   7        8.61        4.43      0.46 o 
   1  -8   7        0.06        1.16      0.33 o 
   2  -8   7       61.64       76.33      1.35 o 
   3  -8   7       18.08       17.82      0.87 o 
   4  -8   7      185.12      187.04      2.71 o 
   5  -8   7        9.99        6.13      0.58 o 
   6  -8   7      359.24      322.33      3.86 o 
   7  -8   7       13.54       15.08      0.96 o 
   8  -8   7        0.13        0.73      0.63 o 
   9  -8   7      309.98      301.40      4.73 o 
  10  -8   7        6.60        9.33      0.81 o 
  11  -8   7        2.02        2.39      0.57 o 
  12  -8   7       44.29       44.92      2.09 o 
  13  -8   7       84.20       86.31      2.94 o 
 -10  -7   7        5.18        2.65      1.33 o 
  -9  -7   7        0.23        0.05      1.18 o 
  -8  -7   7        6.56        2.75      1.37 o 
  -7  -7   7      673.15      704.01     15.47 o 
  -6  -7   7       35.64       37.97      2.27 o 
  -5  -7   7      139.39      141.03      3.84 o 
  -4  -7   7       10.11       12.43      1.30 o 
  -3  -7   7       67.38       58.80      2.22 o 
  -2  -7   7      332.40      311.95      5.92 o 
  -1  -7   7       53.34       58.00      1.42 o 
   0  -7   7       12.25       11.20      0.62 o 
   1  -7   7       38.56       31.92      0.92 o 
   2  -7   7     1039.19      956.38      8.86 o 
   3  -7   7      684.94      677.72      7.16 o 
   4  -7   7      731.97      640.01      6.79 o 
   5  -7   7      512.96      472.94      5.25 o 
   6  -7   7        6.46        4.73      0.42 o 
   7  -7   7       15.71       12.95      0.83 o 
   8  -7   7       23.82       28.39      1.26 o 
   9  -7   7      168.14      157.49      2.83 o 
  10  -7   7       79.40       77.35      1.87 o 
  11  -7   7        1.15        0.80      0.48 o 
  12  -7   7       22.59       24.11      1.29 o 
  13  -7   7       15.67       16.49      1.17 o 
 -10  -6   7      212.52      209.75      7.39 o 
  -9  -6   7       27.37       26.23      1.66 o 
  -8  -6   7        1.66        1.75      0.93 o 
  -7  -6   7       49.64       48.77      2.89 o 
  -6  -6   7       13.01       11.88      1.79 o 
  -5  -6   7      130.02      117.26      2.87 o 
  -4  -6   7      175.08      177.13      4.16 o 
  -3  -6   7       48.26       56.87      2.71 o 
  -2  -6   7        0.42        1.28      0.49 o 
  -1  -6   7       73.25       62.68      1.78 o 
   0  -6   7      127.11      129.52      1.99 o 
   1  -6   7       51.76       60.18      1.63 o 
   2  -6   7      665.45      639.30      6.15 o 
   3  -6   7      916.27      895.67      9.00 o 
   4  -6   7      195.30      170.76      2.56 o 
   5  -6   7       69.26       73.42      1.48 o 
   6  -6   7       42.06       43.02      1.04 o 
   7  -6   7      127.44      116.44      2.24 o 
   8  -6   7      326.16      304.42      4.41 o 
   9  -6   7       57.59       48.77      1.76 o 
  10  -6   7       19.55       19.64      1.11 o 
  11  -6   7       14.33       14.67      0.95 o 
  12  -6   7        7.74        8.44      0.81 o 
  13  -6   7      324.75      327.86      6.32 o 
 -11  -5   7        9.72        9.41      0.94 o 
 -10  -5   7       47.88       48.62      1.75 o 
  -9  -5   7      205.75      197.67      3.38 o 
  -8  -5   7       41.61       39.26      1.51 o 
  -7  -5   7        0.79        2.35      0.54 o 
  -6  -5   7        3.82        1.83      0.48 o 
  -5  -5   7       28.30       22.94      1.12 o 
  -4  -5   7      248.57      263.54      4.44 o 
  -3  -5   7       54.09       49.70      1.97 o 
  -2  -5   7      263.37      288.93      5.22 o 
  -1  -5   7      301.73      248.04      2.90 o 
   0  -5   7      165.15      159.35      2.22 o 
   1  -5   7     1526.03     1470.93     13.71 o 
   2  -5   7      204.00      165.99      2.20 o 
   3  -5   7        7.25        4.26      0.44 o 
   4  -5   7        1.32        0.38      0.41 o 
   5  -5   7      270.04      249.14      3.27 o 
   6  -5   7      176.43      153.43      2.27 o 
   7  -5   7      166.81      163.66      2.77 o 
   8  -5   7       14.92       18.95      0.98 o 
   9  -5   7       84.30       80.68      1.86 o 
  10  -5   7        2.96        2.41      0.52 o 
  11  -5   7       72.16       69.18      1.82 o 
  12  -5   7        0.26        0.22      0.55 o 
  13  -5   7       13.62       15.37      1.20 o 
 -12  -4   7        3.82        3.31      0.69 o 
 -11  -4   7       14.41       14.81      1.17 o 
 -10  -4   7        8.54        9.76      0.97 o 
  -9  -4   7      136.99      135.22      2.87 o 
  -8  -4   7      122.41      114.87      2.29 o 
  -7  -4   7      112.98      122.74      2.31 o 
  -6  -4   7     1298.09     1273.44     13.25 o 
  -5  -4   7        4.67        8.65      0.68 o 
  -4  -4   7      106.21       74.06      1.57 o 
  -3  -4   7      662.86      624.04      6.88 o 
  -2  -4   7       27.02       24.63      0.97 o 
  -1  -4   7        2.45        7.41      0.48 o 
   0  -4   7      280.97      277.96      3.35 o 
   1  -4   7      707.57      740.29      8.70 o 
   2  -4   7       88.62       84.99      1.47 o 
   3  -4   7       33.96       29.65      0.82 o 
   4  -4   7     1407.17     1370.50     13.96 o 
   5  -4   7       26.79       17.12      0.76 o 
   6  -4   7       61.14       58.77      1.25 o 
   7  -4   7      181.62      155.98      3.36 o 
   8  -4   7       31.79       32.77      1.31 o 
   9  -4   7       22.72       19.23      1.03 o 
  10  -4   7       16.07       15.90      0.98 o 
  11  -4   7      123.05      121.88      2.57 o 
  12  -4   7       20.58       19.25      1.28 o 
  13  -4   7        0.04       -0.77      0.58 o 
 -12  -3   7       76.96       72.23      1.93 o 
 -11  -3   7       10.86       12.41      1.02 o 
 -10  -3   7        5.58        6.37      1.22 o 
  -9  -3   7      234.40      227.18      3.86 o 
  -8  -3   7       40.29       43.26      2.15 o 
  -7  -3   7      262.37      248.35      3.53 o 
  -6  -3   7        4.05        8.90      0.66 o 
  -5  -3   7       13.21        8.84      0.71 o 
  -4  -3   7       11.32        5.75      0.52 o 
  -3  -3   7      198.65      210.31      2.65 o 
  -2  -3   7      371.40      415.06      4.17 o 
  -1  -3   7      397.67      409.86      4.16 o 
   0  -3   7      590.85      580.98      5.88 o 
   1  -3   7        5.81       14.12      0.69 o 
   2  -3   7      836.00      840.70      8.11 o 
   3  -3   7      248.15      271.69      3.43 o 
   4  -3   7      280.74      246.37      8.24 o 
   5  -3   7       39.34       31.59      0.97 o 
   6  -3   7       38.56       28.48      0.95 o 
   7  -3   7       84.81       86.33      1.58 o 
   8  -3   7        1.96        3.03      0.52 o 
   9  -3   7      224.48      218.71      3.58 o 
  10  -3   7      132.42      138.56      2.82 o 
  11  -3   7        0.03        0.03      0.50 o 
  12  -3   7       12.81       12.46      1.12 o 
  13  -3   7        4.84        5.48      1.22 o 
 -13  -2   7       20.97       18.51      1.52 o 
 -12  -2   7       82.17       87.34      2.68 o 
 -11  -2   7       16.76       15.60      1.05 o 
 -10  -2   7       59.73       62.07      2.48 o 
  -9  -2   7      208.77      210.54      3.55 o 
  -8  -2   7      110.15      110.35      2.31 o 
  -7  -2   7      853.92      830.40      8.97 o 
  -6  -2   7     1089.01     1089.83     11.29 o 
  -5  -2   7        9.19        7.16      0.62 o 
  -4  -2   7      251.01      250.72      3.26 o 
  -3  -2   7      813.72      909.24      8.76 o 
  -2  -2   7       39.60       49.91      1.48 o 
  -1  -2   7      142.44      158.05      2.27 o 
   0  -2   7        7.71        5.04      0.40 o 
   1  -2   7       46.64       46.89      0.97 o 
   2  -2   7       16.25        9.47      0.58 o 
   3  -2   7      230.18      234.00      2.92 o 
   4  -2   7      398.35      409.49      5.38 o 
   5  -2   7       29.77       36.60      1.11 o 
   6  -2   7      556.31      577.85      6.52 o 
   7  -2   7        7.94        3.60      0.51 o 
   8  -2   7        0.18        0.76      0.31 o 
   9  -2   7        2.39        2.99      0.56 o 
  10  -2   7       72.18       73.66      1.96 o 
  11  -2   7        8.51        7.09      0.91 o 
  12  -2   7       30.84       29.71      1.67 o 
  13  -2   7       13.78       14.56      1.30 o 
 -13  -1   7       41.90       38.93      2.03 o 
 -12  -1   7       22.43       22.35      1.53 o 
 -11  -1   7       21.57       20.39      1.03 o 
 -10  -1   7      124.24      120.71      2.67 o 
  -9  -1   7       36.11       31.10      1.25 o 
  -8  -1   7        8.65        7.55      0.73 o 
  -7  -1   7        1.87        4.05      0.48 o 
  -6  -1   7       62.67       67.87      2.23 o 
  -5  -1   7       36.04       38.47      1.15 o 
  -4  -1   7      389.22      431.77      4.56 o 
  -3  -1   7       71.23       99.01      3.03 o 
  -2  -1   7      253.23      269.44      3.07 o 
  -1  -1   7     1932.08     2076.68     20.33 o 
   0  -1   7      313.82      334.98      4.39 o 
   1  -1   7       96.01      128.34      1.81 o 
   2  -1   7       23.68       16.36      0.73 o 
   3  -1   7       15.22       15.05      0.78 o 
   4  -1   7      640.47      618.64      6.87 o 
   5  -1   7     1070.53      999.57     10.54 o 
   6  -1   7      924.85      796.90      8.69 o 
   7  -1   7       88.63       82.07      1.68 o 
   8  -1   7       19.05       19.83      0.92 o 
   9  -1   7       18.38       14.11      1.00 o 
  10  -1   7        2.96        3.29      1.05 o 
  11  -1   7       14.49       14.66      1.23 o 
  12  -1   7      263.40      270.89      5.19 o 
  13  -1   7       27.81       31.30      2.14 o 
 -13   0   7       15.35       14.33      1.29 o 
 -12   0   7       26.45       25.43      1.54 o 
 -11   0   7        2.36        2.74      0.71 o 
 -10   0   7       53.50       51.47      1.41 o 
  -9   0   7       41.89       38.79      1.44 o 
  -8   0   7      128.41      124.76      2.10 o 
  -7   0   7       98.72       91.69      2.03 o 
  -6   0   7       65.30       60.57      1.48 o 
  -5   0   7      271.36      266.44      3.70 o 
  -4   0   7      799.03      876.86     12.83 o 
  -3   0   7       47.27       51.47      1.09 o 
  -2   0   7      479.79      550.82      5.95 o 
  -1   0   7       12.32       10.61      0.64 o 
   0   0   7      600.54      653.17      7.02 o 
   1   0   7       41.64       43.62      1.11 o 
   2   0   7      465.23      476.60      5.86 o 
   3   0   7       42.23       36.81      1.09 o 
   4   0   7        0.58        1.47      0.36 o 
   5   0   7      277.41      282.81      3.75 o 
   6   0   7      877.94      779.03      8.60 o 
   7   0   7        0.07        0.37      0.36 o 
   8   0   7       55.49       63.16      1.55 o 
   9   0   7       65.64       68.94      1.63 o 
  10   0   7      180.64      179.97      3.84 o 
  11   0   7       20.21       23.13      1.78 o 
  12   0   7        2.44        1.89      0.93 o 
  13   0   7       58.27       59.49      2.68 o 
 -13   1   7       89.12       84.85      2.49 o 
 -12   1   7       52.46       49.42      1.91 o 
 -11   1   7      120.95      115.96      3.83 o 
 -10   1   7        2.15        2.53      0.88 o 
  -9   1   7      174.47      174.41      2.54 o 
  -8   1   7       49.39       45.70      1.14 o 
  -7   1   7       61.80       53.91      1.35 o 
  -6   1   7      216.90      214.92      3.14 o 
  -5   1   7      401.46      407.84      4.93 o 
  -4   1   7      199.15      207.46      2.65 o 
  -3   1   7      408.37      451.24      5.03 o 
  -2   1   7      603.74      610.70      6.52 o 
  -1   1   7       56.19       56.75      1.16 o 
   0   1   7      770.21      890.34      9.29 o 
   1   1   7       38.81       40.81      0.95 o 
   2   1   7       27.22       29.11      0.92 o 
   3   1   7      438.42      419.54      5.02 o 
   4   1   7       62.75       53.49      1.31 o 
   5   1   7       41.86       36.27      1.16 o 
   6   1   7      123.15      120.45      2.02 o 
   7   1   7       71.04       68.86      1.65 o 
   8   1   7       10.93        8.33      0.73 o 
   9   1   7       31.37       37.08      1.84 o 
  10   1   7      179.54      179.83      3.26 o 
  11   1   7       41.33       38.07      2.24 o 
  12   1   7        3.32        2.49      1.36 o 
 -14   2   7       15.49       14.25      1.30 o 
 -13   2   7       75.04       77.31      2.54 o 
 -12   2   7      199.28      187.63      4.15 o 
 -11   2   7       34.31       35.48      2.27 o 
 -10   2   7        3.93        3.51      0.58 o 
  -9   2   7       31.65       29.77      0.91 o 
  -8   2   7        1.47        1.44      0.37 o 
  -7   2   7        5.03        7.21      0.64 o 
  -6   2   7     1207.50     1219.40     14.84 o 
  -5   2   7      112.69      109.79      2.72 o 
  -4   2   7       74.40       76.82      1.32 o 
  -3   2   7       35.05       34.39      0.87 o 
  -2   2   7      270.23      279.60      3.43 o 
  -1   2   7      703.21      736.99      7.76 o 
   0   2   7      161.05      183.53      2.64 o 
   1   2   7       71.24       64.03      1.40 o 
   2   2   7      131.70      148.82      2.13 o 
   3   2   7      107.10      102.67      1.90 o 
   4   2   7     1302.19     1256.24     13.15 o 
   5   2   7        0.00        0.19      0.45 o 
   6   2   7       68.54       79.80      1.65 o 
   7   2   7       26.24       26.77      1.22 o 
   8   2   7       10.12        9.89      0.82 o 
   9   2   7      488.68      483.57      6.78 o 
  10   2   7       27.86       25.31      1.47 o 
  11   2   7       29.25       33.39      1.72 o 
  12   2   7        5.39        5.31      1.22 o 
 -14   3   7        3.87        3.40      0.75 o 
 -13   3   7      126.31      123.78      2.76 o 
 -12   3   7       32.93       31.97      1.46 o 
 -11   3   7       32.42       27.17      1.28 o 
 -10   3   7       87.12       87.30      2.01 o 
  -9   3   7        0.11       -0.08      0.45 o 
  -8   3   7        5.17        6.32      1.22 o 
  -7   3   7       94.16       98.88      2.42 o 
  -6   3   7      431.75      427.98      5.37 o 
  -5   3   7      255.52      259.64      3.60 o 
  -4   3   7      147.09      146.15      2.03 o 
  -3   3   7      428.16      433.29      4.87 o 
  -2   3   7       14.01       13.46      0.66 o 
  -1   3   7      159.87      164.67      2.17 o 
   0   3   7        2.83        6.72      0.48 o 
   1   3   7        2.68        1.33      0.37 o 
   2   3   7      236.07      259.40      3.23 o 
   3   3   7      515.78      530.76      5.73 o 
   4   3   7      522.11      548.60      6.15 o 
   5   3   7        1.10        1.42      0.44 o 
   6   3   7       31.94       27.83      1.40 o 
   7   3   7       50.40       52.55      1.58 o 
   8   3   7       33.72       39.76      1.67 o 
   9   3   7      130.34      133.17      3.20 o 
  10   3   7        0.42        0.15      0.64 o 
  11   3   7      216.07      235.59      4.59 o 
 -14   4   7       45.96       45.30      1.75 o 
 -13   4   7        6.33        8.52      0.91 o 
 -12   4   7       20.58       21.63      1.20 o 
 -11   4   7      528.89      538.45      8.64 o 
 -10   4   7      174.33      169.79      3.58 o 
  -9   4   7       44.35       47.03      1.63 o 
  -8   4   7       26.97       25.26      1.82 o 
  -7   4   7       10.49       11.35      0.73 o 
  -6   4   7        3.56        2.65      0.43 o 
  -5   4   7      132.17      131.93      2.25 o 
  -4   4   7        9.94        7.99      0.42 o 
  -3   4   7       15.47       11.51      0.60 o 
  -2   4   7       66.58       65.46      1.22 o 
  -1   4   7       46.68       52.77      1.36 o 
   0   4   7      452.05      458.30      4.60 o 
   1   4   7       50.69       49.44      1.39 o 
   2   4   7       21.15       23.47      1.92 o 
   3   4   7      470.01      467.94      5.67 o 
   4   4   7       25.39       33.57      1.19 o 
   5   4   7       49.29       40.97      1.50 o 
   6   4   7        3.15        4.87      0.67 o 
   7   4   7       77.23       77.55      2.15 o 
   8   4   7       51.57       52.00      2.12 o 
   9   4   7       19.09       18.67      1.45 o 
  10   4   7       20.05       22.52      1.81 o 
  11   4   7       10.91       10.88      1.14 o 
 -14   5   7       23.32       23.98      1.58 o 
 -13   5   7        1.93        0.96      0.67 o 
 -12   5   7       15.66       14.91      1.18 o 
 -11   5   7        2.24        2.99      0.79 o 
 -10   5   7        1.93        0.81      0.56 o 
  -9   5   7       11.16       12.83      0.99 o 
  -8   5   7        2.72        1.80      0.54 o 
  -7   5   7      225.02      223.15      3.24 o 
  -6   5   7       62.06       59.92      1.41 o 
  -5   5   7       26.93       23.98      0.99 o 
  -4   5   7        3.61        1.71      0.44 o 
  -3   5   7      299.77      312.21      4.13 o 
  -2   5   7      145.02      152.77      2.31 o 
  -1   5   7      176.04      182.40      2.46 o 
   0   5   7        0.02        0.13      0.30 o 
   1   5   7      257.72      258.92      4.52 o 
   2   5   7       24.21       22.82      1.78 o 
   3   5   7       51.14       55.30      2.13 o 
   4   5   7        0.03        0.52      0.47 o 
   5   5   7      100.71       91.01      2.94 o 
   6   5   7      243.14      225.13      5.16 o 
   7   5   7        0.55        0.56      1.30 o 
   8   5   7       23.78       25.99      1.94 o 
   9   5   7        5.28        5.55      1.01 o 
  10   5   7       11.33       13.47      1.65 o 
 -13   6   7        5.70        6.58      1.12 o 
 -12   6   7       12.61       10.30      1.15 o 
 -11   6   7        5.65        9.13      0.95 o 
 -10   6   7       14.67       15.36      1.71 o 
  -9   6   7      136.89      128.55      2.96 o 
  -8   6   7       25.13       23.08      1.37 o 
  -7   6   7      128.62      125.90      2.19 o 
  -6   6   7       93.98       98.26      2.50 o 
  -5   6   7        0.25        0.31      0.36 o 
  -4   6   7        8.78       11.14      0.86 o 
  -3   6   7       39.94       35.73      0.98 o 
  -2   6   7        4.34        7.30      0.57 o 
  -1   6   7      130.75      137.28      2.24 o 
   0   6   7      180.70      194.76      3.58 o 
   1   6   7       16.14       17.36      1.37 o 
   2   6   7       59.34       57.79      2.24 o 
   3   6   7       45.76       47.50      2.68 o 
   4   6   7        8.07        7.32      0.93 o 
   5   6   7        2.41        3.28      0.90 o 
   6   6   7        0.18        0.16      0.97 o 
   7   6   7      364.15      349.13     12.64 o 
   8   6   7       21.03       19.23      3.01 o 
   9   6   7        8.31        5.53      2.10 o 
 -13   7   7        5.74        5.56      0.88 o 
 -12   7   7        0.70        1.32      0.68 o 
 -11   7   7        7.07        7.11      0.93 o 
 -10   7   7        0.22        0.26      0.54 o 
  -9   7   7      179.31      174.03      3.67 o 
  -8   7   7      985.95      960.94     12.63 o 
  -7   7   7        1.60        0.68      0.40 o 
  -6   7   7        6.45        8.58      0.69 o 
  -5   7   7       38.86       37.15      1.26 o 
  -4   7   7       11.01       11.58      0.82 o 
  -3   7   7       10.13       11.43      0.84 o 
  -2   7   7      172.04      179.30      2.72 o 
  -1   7   7        1.60        1.79      0.40 o 
   0   7   7        0.47        0.22      0.50 o 
   1   7   7      465.39      475.38      8.50 o 
   2   7   7       56.07       58.94      5.80 o 
   3   7   7       14.20       14.91      1.27 o 
   4   7   7       22.28       24.64      1.86 o 
   5   7   7       28.97       33.81      2.41 o 
   6   7   7       56.25       47.54      4.78 o 
   7   7   7       73.19       66.56      5.09 o 
   8   7   7       38.48       33.31      4.12 o 
 -13   8   7       11.67       10.92      1.10 o 
 -12   8   7       84.57       92.32      2.62 o 
 -11   8   7        0.34       -0.21      0.54 o 
 -10   8   7       30.48       29.16      2.47 o 
  -9   8   7        0.17        0.54      0.58 o 
  -8   8   7      286.02      267.68      4.62 o 
  -7   8   7        1.06        1.29      0.41 o 
  -6   8   7       27.41       28.02      1.15 o 
  -5   8   7      104.18      109.32      2.28 o 
  -4   8   7       16.20       18.95      1.25 o 
  -3   8   7        0.53        0.80      0.33 o 
  -2   8   7        0.11        0.31      0.38 o 
  -1   8   7       67.94       73.13      3.11 o 
   0   8   7       87.72       94.17      2.87 o 
   1   8   7       44.15       40.39      2.06 o 
   2   8   7       52.80       42.86      2.59 o 
   3   8   7      157.43      153.75      5.03 o 
   4   8   7       19.86       21.44      1.82 o 
   5   8   7       86.70       89.77      4.38 o 
   6   8   7       27.90       24.60      2.42 o 
   7   8   7       22.66       28.00      4.00 o 
 -12   9   7        8.78        7.82      1.21 o 
 -11   9   7       16.28       16.54      1.31 o 
 -10   9   7       25.53       23.76      1.52 o 
  -9   9   7       18.12       17.74      1.34 o 
  -8   9   7       47.23       44.16      1.98 o 
  -7   9   7        4.25        3.31      0.50 o 
  -6   9   7       13.65       13.43      0.92 o 
  -5   9   7       85.56       88.13      2.96 o 
  -4   9   7      327.69      329.02      4.96 o 
  -3   9   7       47.61       43.81      1.69 o 
  -2   9   7        0.05        0.66      0.42 o 
  -1   9   7      160.80      170.58      3.73 o 
   0   9   7        7.82        8.30      1.12 o 
   1   9   7       22.46       20.33      1.65 o 
   2   9   7       43.79       41.26      3.20 o 
   3   9   7        6.01        8.35      1.55 o 
   4   9   7       15.32       14.67      1.96 o 
   5   9   7       21.96       29.67      3.32 o 
   6   9   7      179.24      186.33      7.09 o 
 -12  10   7        0.99       -0.08      0.68 o 
 -11  10   7       25.27       25.44      1.62 o 
 -10  10   7      273.48      274.92      8.17 o 
  -9  10   7        0.02       -0.69      0.60 o 
  -8  10   7        1.58        1.81      0.69 o 
  -7  10   7        5.38        2.56      0.73 o 
  -6  10   7        3.31        3.25      0.60 o 
  -5  10   7       52.72       58.84      1.89 o 
  -4  10   7        5.12        4.04      0.71 o 
  -3  10   7      145.90      147.93      3.07 o 
  -2  10   7        6.31        7.30      0.71 o 
  -1  10   7       43.37       41.92      2.83 o 
   0  10   7      122.51      123.30      3.58 o 
   1  10   7        2.75        2.99      0.92 o 
   2  10   7      158.33      160.47      5.37 o 
   3  10   7        1.72        3.10      1.59 o 
   4  10   7       38.45       43.04      4.02 o 
   5  10   7        0.51        0.03      1.56 o 
 -11  11   7       11.72       13.71      1.36 o 
 -10  11   7       15.51       13.14      1.33 o 
  -9  11   7       37.04       40.26      3.38 o 
  -8  11   7        1.66        2.23      0.82 o 
  -7  11   7       10.58        9.85      1.32 o 
  -6  11   7       13.11       12.44      1.04 o 
  -5  11   7       72.78       79.51      2.31 o 
  -4  11   7       45.26       47.92      1.84 o 
  -3  11   7       11.82       11.00      1.11 o 
  -2  11   7       13.46       11.66      1.59 o 
  -1  11   7       27.49       28.37      1.84 o 
   0  11   7       27.69       25.45      2.02 o 
   1  11   7       64.43       61.29      2.97 o 
   2  11   7        0.64        1.47      1.36 o 
   3  11   7       65.17       70.01      4.49 o 
   4  11   7       11.57       10.41      2.35 o 
 -10  12   7       17.98       15.64      1.47 o 
  -9  12   7       14.68       15.59      1.46 o 
  -8  12   7       14.62       14.04      1.42 o 
  -7  12   7        0.01       -0.25      0.74 o 
  -6  12   7       10.05       11.29      1.20 o 
  -5  12   7        2.62        2.43      0.75 o 
  -4  12   7        0.89        1.04      0.71 o 
  -3  12   7        7.50        6.20      1.87 o 
  -2  12   7        5.07        4.87      1.93 o 
  -1  12   7        1.49        0.54      1.62 o 
   0  12   7        0.08       -0.27      0.82 o 
   1  12   7        5.11        4.61      1.25 o 
   2  12   7        0.26        1.28      1.42 o 
  -8  13   7       22.45       20.03      1.80 o 
  -7  13   7       79.95       75.56      2.89 o 
  -6  13   7        4.24        2.34      0.73 o 
  -5  13   7        1.30        1.21      0.88 o 
  -4  13   7       36.59       31.84      2.12 o 
  -3  13   7        0.46        1.19      1.59 o 
  -2  13   7        0.64        2.57      1.86 o 
  -1  13   7       19.62       18.11      3.23 o 
   1 -14   8        3.11        3.20      1.89 o 
   2 -14   8       48.30       51.23      4.62 o 
   3 -14   8       14.33       15.28      3.77 o 
   4 -14   8       62.95       68.24      2.36 o 
   5 -14   8       12.70       12.60      1.14 o 
   6 -14   8        0.26       -0.28      0.86 o 
   7 -14   8       37.68       36.88      2.33 o 
  -2 -13   8       17.29       16.92      1.62 o 
  -1 -13   8      170.84      171.63      4.27 o 
   0 -13   8        0.28       -0.04      1.14 o 
   1 -13   8       84.17       85.23      5.67 o 
   2 -13   8       10.28       13.68      1.90 o 
   3 -13   8      318.36      324.83      5.35 o 
   4 -13   8       23.60       23.25      1.41 o 
   5 -13   8       39.19       38.99      1.97 o 
   6 -13   8        4.83        4.06      1.00 o 
   7 -13   8       15.38       17.69      1.66 o 
   8 -13   8       72.95       78.85      2.83 o 
   9 -13   8       14.32       12.03      1.39 o 
  -4 -12   8        4.45        3.75      1.36 o 
  -3 -12   8       38.11       39.06      2.82 o 
  -2 -12   8        0.19        0.40      0.86 o 
  -1 -12   8       37.84       41.86      2.13 o 
   0 -12   8        2.19        1.71      0.77 o 
   1 -12   8        3.95        2.31      0.93 o 
   2 -12   8       26.75       25.38      1.51 o 
   3 -12   8      101.89      106.26      2.72 o 
   4 -12   8        1.40        1.83      0.57 o 
   5 -12   8        0.79        0.39      0.50 o 
   6 -12   8        1.76        1.91      1.33 o 
   7 -12   8       69.99       67.44      2.31 o 
   8 -12   8       87.18       87.32      2.99 o 
   9 -12   8       41.03       42.30      2.20 o 
  10 -12   8       21.00       23.90      1.68 o 
  -5 -11   8        9.89       12.72      1.92 o 
  -4 -11   8       37.26       42.91      3.10 o 
  -3 -11   8      294.90      301.60      7.96 o 
  -2 -11   8      332.76      333.54      7.18 o 
  -1 -11   8        0.10       -0.44      0.64 o 
   0 -11   8       46.97       44.25      2.00 o 
   1 -11   8        9.03        9.47      0.81 o 
   2 -11   8       24.77       24.35      1.22 o 
   3 -11   8      120.11      123.74      2.59 o 
   4 -11   8      128.27      128.73      2.43 o 
   5 -11   8       51.03       50.77      1.49 o 
   6 -11   8      285.03      291.57      4.54 o 
   7 -11   8      221.26      221.49      4.64 o 
   8 -11   8       31.14       31.76      1.69 o 
   9 -11   8       36.80       35.84      3.04 o 
  10 -11   8       30.26       32.19      1.70 o 
  11 -11   8       64.71       64.32      2.16 o 
  -6 -10   8        3.51        3.56      1.16 o 
  -5 -10   8        0.46        0.23      1.06 o 
  -4 -10   8        0.06        1.56      1.16 o 
  -3 -10   8       72.57       84.59      6.85 o 
  -2 -10   8        9.13       12.72      1.35 o 
  -1 -10   8      188.96      188.77      4.42 o 
   0 -10   8       63.44       65.25      1.97 o 
   1 -10   8        0.05       -0.14      0.38 o 
   2 -10   8       13.84       13.88      0.93 o 
   3 -10   8      126.82      130.32      2.41 o 
   4 -10   8        0.94        0.94      0.46 o 
   5 -10   8       27.79       28.17      1.15 o 
   6 -10   8       27.56       28.97      1.36 o 
   7 -10   8      107.69      104.84      2.35 o 
   8 -10   8        3.65        4.87      0.74 o 
   9 -10   8        2.07        2.60      0.72 o 
  10 -10   8        1.90        1.69      0.67 o 
  11 -10   8       26.24       28.85      1.55 o 
  12 -10   8       10.26        9.84      1.05 o 
  -7  -9   8        2.72        3.32      1.18 o 
  -6  -9   8       43.17       43.36      3.00 o 
  -5  -9   8       38.39       40.21      2.96 o 
  -4  -9   8      123.87      118.90      4.30 o 
  -3  -9   8       96.80      103.22      3.86 o 
  -2  -9   8       55.52       57.77      2.33 o 
  -1  -9   8       40.65       40.53      1.95 o 
   0  -9   8        1.76        2.34      0.58 o 
   1  -9   8       36.68       38.62      1.15 o 
   2  -9   8        2.63        3.52      0.41 o 
   3  -9   8      259.85      255.15      3.57 o 
   4  -9   8       17.91       20.29      1.17 o 
   5  -9   8        7.07        8.23      0.66 o 
   6  -9   8       23.26       25.10      0.94 o 
   7  -9   8        5.33        5.52      0.73 o 
   8  -9   8        0.20       -0.03      0.46 o 
   9  -9   8       27.06       25.35      1.37 o 
  10  -9   8        0.63        0.48      0.55 o 
  11  -9   8       94.46       97.45      2.51 o 
  12  -9   8       14.20       15.27      1.17 o 
  -8  -8   8       78.39       70.92      3.99 o 
  -7  -8   8       41.74       42.74      3.68 o 
  -6  -8   8       14.04       14.69      1.60 o 
  -5  -8   8      181.32      185.85      4.78 o 
  -4  -8   8       23.25       23.44      3.86 o 
  -3  -8   8      225.63      222.13      6.96 o 
  -2  -8   8       23.96       27.01      1.73 o 
  -1  -8   8       66.70       65.25      2.27 o 
   0  -8   8       10.38       10.11      0.69 o 
   1  -8   8        8.68       12.09      0.68 o 
   2  -8   8       17.82       16.59      0.72 o 
   3  -8   8        0.02        0.10      0.36 o 
   4  -8   8        8.25       10.16      0.71 o 
   5  -8   8      154.94      150.95      2.53 o 
   6  -8   8       13.65       13.56      0.76 o 
   7  -8   8        5.20        5.93      0.70 o 
   8  -8   8       64.43       65.91      2.15 o 
   9  -8   8       61.49       66.21      1.84 o 
  10  -8   8        6.76        8.10      0.81 o 
  11  -8   8        0.04        0.76      0.57 o 
  12  -8   8        0.67        1.19      0.65 o 
  13  -8   8      191.67      192.43      3.87 o 
  -9  -7   8       68.94       61.35      4.52 o 
  -8  -7   8        0.09        0.23      1.11 o 
  -7  -7   8        8.20        8.68      3.85 o 
  -6  -7   8        4.45        3.20      0.95 o 
  -5  -7   8        3.71        3.90      0.95 o 
  -4  -7   8       91.51       99.83      3.13 o 
  -3  -7   8      102.44       96.84      3.47 o 
  -2  -7   8      112.41      107.80      3.00 o 
  -1  -7   8       21.81       14.82      1.38 o 
   0  -7   8      488.43      441.77      5.02 o 
   1  -7   8        5.12        5.84      0.52 o 
   2  -7   8       13.72       18.25      0.76 o 
   3  -7   8       50.03       52.44      1.38 o 
   4  -7   8       97.40       95.73      1.89 o 
   5  -7   8      238.00      213.28      3.13 o 
   6  -7   8        0.01       -0.33      0.31 o 
   7  -7   8      140.87      137.21      3.09 o 
   8  -7   8        0.28        0.15      0.40 o 
   9  -7   8        0.64        0.21      0.48 o 
  10  -7   8      280.16      301.61      4.75 o 
  11  -7   8        6.14        6.78      0.93 o 
  12  -7   8        0.17        0.58      0.63 o 
  13  -7   8       46.13       46.00      1.83 o 
 -10  -6   8      140.38      149.77      4.40 o 
  -9  -6   8       15.42       14.94      1.62 o 
  -8  -6   8      120.47      125.21      7.92 o 
  -7  -6   8      146.36      149.18      4.10 o 
  -6  -6   8      203.93      195.74      8.86 o 
  -5  -6   8        0.78        1.67      0.76 o 
  -4  -6   8      238.57      246.69      5.28 o 
  -3  -6   8       33.58       44.37      1.96 o 
  -2  -6   8      314.69      296.18      5.69 o 
  -1  -6   8      125.07       96.69      2.03 o 
   0  -6   8       14.11       11.63      0.67 o 
   1  -6   8      171.33      188.85      2.59 o 
   2  -6   8       76.88       70.22      1.37 o 
   3  -6   8      292.80      293.26      3.93 o 
   4  -6   8      141.21      120.22      2.12 o 
   5  -6   8      385.98      323.45      4.18 o 
   6  -6   8       34.86       37.44      1.10 o 
   7  -6   8      170.78      156.42      3.33 o 
   8  -6   8       29.44       35.43      1.58 o 
   9  -6   8       45.44       43.83      1.49 o 
  10  -6   8       21.47       20.70      1.18 o 
  11  -6   8        1.55        1.55      0.56 o 
  12  -6   8       68.58       72.97      2.46 o 
  13  -6   8       33.04       33.91      1.75 o 
 -11  -5   8       51.52       51.07      2.25 o 
 -10  -5   8      140.59      139.38      3.12 o 
  -9  -5   8        6.58        5.63      0.78 o 
  -8  -5   8      162.95      159.91      4.11 o 
  -7  -5   8       41.15       41.57      2.24 o 
  -6  -5   8      209.58      201.14      5.47 o 
  -5  -5   8      125.12      119.18      2.77 o 
  -4  -5   8       16.52       15.81      1.40 o 
  -3  -5   8       29.30       35.61      2.51 o 
  -2  -5   8        0.47        2.25      0.54 o 
  -1  -5   8      671.52      617.66      6.98 o 
   0  -5   8     1879.26     1751.67     16.31 o 
   1  -5   8        0.15        1.32      0.34 o 
   2  -5   8       51.61       38.31      0.98 o 
   3  -5   8      845.75      774.12      7.66 o 
   4  -5   8      329.84      291.32      3.84 o 
   5  -5   8        4.77        4.59      0.50 o 
   6  -5   8      308.16      280.77      3.71 o 
   7  -5   8      155.31      143.83      3.63 o 
   8  -5   8       14.68       14.36      0.93 o 
   9  -5   8      165.98      163.79      3.04 o 
  10  -5   8        3.07        1.24      0.53 o 
  11  -5   8        6.00        5.37      0.75 o 
  12  -5   8        7.36        5.40      1.13 o 
  13  -5   8       77.53       75.87      2.41 o 
 -11  -4   8       49.81       46.07      1.96 o 
 -10  -4   8        3.09        2.91      0.66 o 
  -9  -4   8        0.01        0.01      0.50 o 
  -8  -4   8       23.38       18.06      1.07 o 
  -7  -4   8       13.99       13.78      1.02 o 
  -6  -4   8       58.47       59.79      1.73 o 
  -5  -4   8      230.44      253.80      3.60 o 
  -4  -4   8       11.75       10.12      0.72 o 
  -3  -4   8       62.19       52.19      1.59 o 
  -2  -4   8       22.33       27.75      1.12 o 
  -1  -4   8        7.02        7.14      0.52 o 
   0  -4   8     1930.00     1911.46     17.63 o 
   1  -4   8        0.01       -0.02      0.28 o 
   2  -4   8     1554.41     1519.49     14.18 o 
   3  -4   8      305.35      257.65      3.07 o 
   4  -4   8      175.50      174.89      2.64 o 
   5  -4   8      946.25      871.36      9.39 o 
   6  -4   8      185.89      162.00      2.69 o 
   7  -4   8        5.99        5.70      0.51 o 
   8  -4   8      264.52      254.71      4.03 o 
   9  -4   8       25.40       22.79      1.20 o 
  10  -4   8       39.98       44.39      1.56 o 
  11  -4   8        8.49       10.86      0.96 o 
  12  -4   8      474.33      478.91      7.55 o 
  13  -4   8       33.35       34.23      1.85 o 
 -12  -3   8        0.02       -0.52      0.50 o 
 -11  -3   8       88.07       84.68      2.05 o 
 -10  -3   8      109.08      105.95      2.27 o 
  -9  -3   8       10.32       10.87      0.86 o 
  -8  -3   8       66.12       68.08      1.71 o 
  -7  -3   8      149.72      149.40      4.12 o 
  -6  -3   8      308.85      310.50      4.61 o 
  -5  -3   8        5.70        2.54      0.52 o 
  -4  -3   8       88.23       83.85      1.77 o 
  -3  -3   8      548.88      536.84      6.08 o 
  -2  -3   8      116.37      111.23      1.66 o 
  -1  -3   8      673.26      652.07      6.24 o 
   0  -3   8      152.49      173.60      2.22 o 
   1  -3   8       27.17       29.55      1.16 o 
   2  -3   8      841.21      863.96      8.45 o 
   3  -3   8      120.66      117.21      1.76 o 
   4  -3   8      146.79      120.85      2.07 o 
   5  -3   8       71.92       69.22      1.71 o 
   6  -3   8       27.35       21.03      0.94 o 
   7  -3   8       54.64       47.28      1.22 o 
   8  -3   8      499.56      467.86      6.39 o 
   9  -3   8        1.00        1.28      0.52 o 
  10  -3   8       42.83       40.45      1.58 o 
  11  -3   8        0.10        0.18      0.54 o 
  12  -3   8       20.68       20.10      1.45 o 
  13  -3   8        4.02        3.64      0.90 o 
 -12  -2   8       29.83       27.52      1.54 o 
 -11  -2   8       88.67       90.42      2.17 o 
 -10  -2   8        1.39        1.28      0.52 o 
  -9  -2   8       67.50       58.41      1.58 o 
  -8  -2   8      232.36      235.17      3.47 o 
  -7  -2   8      630.33      641.12      8.06 o 
  -6  -2   8        0.09        0.09      0.38 o 
  -5  -2   8       65.84       51.42      2.10 o 
  -4  -2   8      600.80      617.77      6.84 o 
  -3  -2   8        5.80        6.69      0.50 o 
  -2  -2   8      555.58      568.55      5.49 o 
  -1  -2   8      166.32      176.43      2.25 o 
   0  -2   8      182.98      191.86      2.35 o 
   1  -2   8      332.19      354.28      3.97 o 
   2  -2   8       17.28       16.04      0.72 o 
   3  -2   8      694.24      618.86      6.30 o 
   4  -2   8      379.50      361.37      4.50 o 
   5  -2   8      110.85       82.26      1.66 o 
   6  -2   8      222.85      182.00      2.78 o 
   7  -2   8      159.78      149.59      2.22 o 
   8  -2   8      178.55      179.61      2.79 o 
   9  -2   8        0.07        0.16      0.46 o 
  10  -2   8      129.16      128.09      2.79 o 
  11  -2   8        3.31        0.46      0.94 o 
  12  -2   8       12.83       12.40      1.22 o 
  13  -2   8        1.77        0.73      1.55 o 
 -13  -1   8       23.89       24.29      1.47 o 
 -12  -1   8       23.59       26.10      1.45 o 
 -11  -1   8       38.13       39.37      1.29 o 
 -10  -1   8      149.48      152.88      2.63 o 
  -9  -1   8      303.26      303.45      4.12 o 
  -8  -1   8        0.30        0.92      0.47 o 
  -7  -1   8      112.98      121.57      2.39 o 
  -6  -1   8      101.28      103.95      2.29 o 
  -5  -1   8        1.77        1.01      0.39 o 
  -4  -1   8      105.36       91.32      1.69 o 
  -3  -1   8      343.45      348.79      3.91 o 
  -2  -1   8        0.70        1.06      0.27 o 
  -1  -1   8      349.37      341.96      3.62 o 
   0  -1   8      325.99      353.34      3.71 o 
   1  -1   8      268.27      288.76      3.18 o 
   2  -1   8       47.28       49.86      1.22 o 
   3  -1   8       82.74       90.76      1.73 o 
   4  -1   8      365.36      340.82      4.33 o 
   5  -1   8      385.03      316.94      4.15 o 
   6  -1   8      255.53      253.71      3.57 o 
   7  -1   8      225.74      230.05      3.49 o 
   8  -1   8       34.77       28.70      1.14 o 
   9  -1   8        3.69        3.03      0.49 o 
  10  -1   8       50.52       45.41      1.76 o 
  11  -1   8        0.19       -0.46      0.62 o 
  12  -1   8        0.05        0.05      0.67 o 
 -13   0   8       16.72       17.79      1.25 o 
 -12   0   8       59.20       59.03      1.85 o 
 -11   0   8       70.65       65.62      2.26 o 
 -10   0   8       70.92       68.94      1.58 o 
  -9   0   8      572.08      578.55      6.66 o 
  -8   0   8       34.05       34.74      1.71 o 
  -7   0   8      112.17      111.87      2.21 o 
  -6   0   8        6.19        6.70      0.62 o 
  -5   0   8        0.05        0.20      0.32 o 
  -4   0   8      151.77      154.80      2.33 o 
  -3   0   8        9.97       10.31      0.59 o 
  -2   0   8      378.70      415.87      4.46 o 
  -1   0   8      252.09      266.34      2.94 o 
   0   0   8      130.67      136.47      1.87 o 
   1   0   8        0.03       -0.35      0.21 o 
   2   0   8       39.61       34.67      0.92 o 
   3   0   8      917.14      948.97     10.15 o 
   4   0   8        7.09       10.40      0.70 o 
   5   0   8      108.74       98.94      1.95 o 
   6   0   8      140.53      150.37      2.74 o 
   7   0   8      114.98      110.85      1.97 o 
   8   0   8       68.69       69.32      1.71 o 
   9   0   8       86.02       89.68      1.98 o 
  10   0   8       49.55       52.49      2.23 o 
  11   0   8        9.37       11.68      1.25 o 
  12   0   8       76.45       76.62      2.69 o 
 -13   1   8       11.67       10.21      1.09 o 
 -12   1   8       10.78       10.50      1.02 o 
 -11   1   8        2.35        1.92      0.60 o 
 -10   1   8       65.99       66.77      1.50 o 
  -9   1   8        3.82        4.03      0.64 o 
  -8   1   8        2.09        1.76      0.46 o 
  -7   1   8        6.19        7.00      0.64 o 
  -6   1   8      133.75      149.32      2.54 o 
  -5   1   8      115.16      121.54      1.85 o 
  -4   1   8       15.81       12.37      0.68 o 
  -3   1   8      784.11      823.09      8.65 o 
  -2   1   8      211.05      212.89      2.87 o 
  -1   1   8        3.63        6.47      0.48 o 
   0   1   8       91.39       98.24      1.78 o 
   1   1   8      288.36      285.37      3.33 o 
   2   1   8      221.98      228.67      2.91 o 
   3   1   8        0.16        0.36      0.34 o 
   4   1   8      184.94      162.53      2.64 o 
   5   1   8      228.13      200.32      3.22 o 
   6   1   8      109.97      119.41      2.55 o 
   7   1   8       40.07       36.29      1.35 o 
   8   1   8       14.25       10.36      0.84 o 
   9   1   8      107.05      108.35      2.32 o 
  10   1   8      136.64      143.69      3.20 o 
  11   1   8        7.71        6.59      1.07 o 
  12   1   8       46.93       45.84      2.64 o 
 -13   2   8        7.03        6.19      1.05 o 
 -12   2   8       45.89       42.06      5.12 o 
 -11   2   8      112.47      112.74      5.29 o 
 -10   2   8        6.98        6.06      0.86 o 
  -9   2   8        0.57        0.71      0.42 o 
  -8   2   8        1.70        2.37      0.50 o 
  -7   2   8      388.94      389.24      5.64 o 
  -6   2   8       48.26       57.23      1.82 o 
  -5   2   8      121.71      125.84      2.78 o 
  -4   2   8        3.17        1.96      0.33 o 
  -3   2   8       89.80      102.15      1.78 o 
  -2   2   8       22.50       24.86      0.90 o 
  -1   2   8      171.90      175.75      3.28 o 
   0   2   8       36.94       40.84      1.00 o 
   1   2   8      232.00      240.53      3.05 o 
   2   2   8       93.59       98.18      1.89 o 
   3   2   8      185.58      189.39      2.92 o 
   4   2   8      456.94      445.49      5.56 o 
   5   2   8       41.52       45.23      1.37 o 
   6   2   8      194.61      185.87      2.86 o 
   7   2   8      208.36      212.72      3.46 o 
   8   2   8       25.86       24.82      1.26 o 
   9   2   8       53.79       49.11      1.83 o 
  10   2   8       11.66       11.23      1.28 o 
  11   2   8       44.52       52.33      4.09 o 
 -13   3   8        2.06        0.15      0.72 o 
 -12   3   8       18.27       19.43      1.47 o 
 -11   3   8       22.67       19.69      1.42 o 
 -10   3   8        0.67        1.16      0.59 o 
  -9   3   8        0.83        1.01      0.62 o 
  -8   3   8       32.81       36.68      1.23 o 
  -7   3   8      398.69      386.17      6.27 o 
  -6   3   8      211.46      211.32      3.22 o 
  -5   3   8      117.85      122.82      2.43 o 
  -4   3   8       53.36       54.51      1.16 o 
  -3   3   8       31.40       38.11      0.99 o 
  -2   3   8      340.73      376.65      4.14 o 
  -1   3   8       65.07       66.50      1.29 o 
   0   3   8        5.65        6.68      0.51 o 
   1   3   8      121.82      129.46      2.42 o 
   2   3   8      442.23      452.50      5.99 o 
   3   3   8       45.93       42.98      1.20 o 
   4   3   8       16.56       16.99      0.89 o 
   5   3   8       28.24       28.70      1.89 o 
   6   3   8        0.57        0.29      0.42 o 
   7   3   8       12.15       11.10      0.92 o 
   8   3   8      149.26      147.06      3.68 o 
   9   3   8        1.70        0.52      0.78 o 
  10   3   8        2.69        2.18      0.80 o 
  11   3   8       26.40       25.22      1.59 o 
 -13   4   8        0.90        2.06      0.80 o 
 -12   4   8       60.40       58.33      4.62 o 
 -11   4   8        5.31        3.92      0.78 o 
 -10   4   8       59.74       59.92      2.04 o 
  -9   4   8      108.54      109.85      4.83 o 
  -8   4   8      184.73      185.59      3.15 o 
  -7   4   8      262.69      266.91      4.17 o 
  -6   4   8        8.04        7.57      0.96 o 
  -5   4   8       25.29       25.32      1.05 o 
  -4   4   8       60.35       61.22      1.24 o 
  -3   4   8        0.50        0.30      0.29 o 
  -2   4   8      744.41      758.31      7.52 o 
  -1   4   8        0.37        0.13      0.29 o 
   0   4   8      106.91      118.94      2.24 o 
   1   4   8     1173.59     1220.13     13.97 o 
   2   4   8      305.90      297.81      8.09 o 
   3   4   8       16.17       18.73      1.20 o 
   4   4   8        6.58        5.97      0.81 o 
   5   4   8       88.42       93.12      2.61 o 
   6   4   8        6.07        6.58      0.83 o 
   7   4   8       21.97       21.67      1.37 o 
   8   4   8      156.13      153.44      3.66 o 
   9   4   8       29.67       31.51      1.88 o 
  10   4   8       30.15       29.12      1.84 o 
 -13   5   8       34.62       30.91      1.78 o 
 -12   5   8       16.87       16.40      1.31 o 
 -11   5   8       17.93       17.75      1.78 o 
 -10   5   8       62.21       59.70      2.05 o 
  -9   5   8       66.72       72.50      2.20 o 
  -8   5   8       16.72       14.15      0.80 o 
  -7   5   8       18.12       17.54      1.19 o 
  -6   5   8      176.04      170.57      2.84 o 
  -5   5   8       37.69       42.11      1.28 o 
  -4   5   8       19.54       17.12      0.63 o 
  -3   5   8        2.10        1.86      0.37 o 
  -2   5   8        0.66        0.63      0.34 o 
  -1   5   8        1.14        1.41      0.37 o 
   0   5   8       89.76       89.51      2.25 o 
   1   5   8     1775.40     1853.06     26.98 o 
   2   5   8      264.32      265.74      5.54 o 
   3   5   8      235.72      236.17      5.20 o 
   4   5   8       74.58       64.72      6.06 o 
   5   5   8       31.24       29.80      1.71 o 
   6   5   8       50.23       55.81      2.42 o 
   7   5   8       11.43       12.52      1.72 o 
   8   5   8        3.38        5.65      1.35 o 
   9   5   8      137.77      138.18      5.12 o 
 -13   6   8        0.96        0.46      0.73 o 
 -12   6   8       69.43       65.86      2.39 o 
 -11   6   8       45.32       47.51      1.89 o 
 -10   6   8       45.16       50.43      1.89 o 
  -9   6   8       40.74       40.21      3.93 o 
  -8   6   8       83.44       81.75      2.36 o 
  -7   6   8      113.55      108.87      2.14 o 
  -6   6   8       94.15       91.45      3.35 o 
  -5   6   8        5.43        6.42      0.65 o 
  -4   6   8        1.69        1.07      0.44 o 
  -3   6   8      442.51      456.58      5.38 o 
  -2   6   8       63.01       63.77      1.47 o 
  -1   6   8       97.32      100.31      1.81 o 
   0   6   8      281.22      283.05      5.69 o 
   1   6   8      287.59      279.90      5.75 o 
   2   6   8       91.62       88.87      6.03 o 
   3   6   8        4.57        4.13      0.82 o 
   4   6   8       20.25       19.50      1.44 o 
   5   6   8        3.34        3.46      1.28 o 
   6   6   8       25.39       28.76      2.67 o 
   7   6   8        0.20        0.06      1.52 o 
   8   6   8       10.48       12.04      2.67 o 
   9   6   8      159.13      149.49      7.50 o 
 -13   7   8       23.97       25.77      1.65 o 
 -12   7   8       26.25       24.03      1.57 o 
 -11   7   8        8.90        8.56      1.00 o 
 -10   7   8       73.12       82.73      2.48 o 
  -9   7   8        7.42        8.45      0.96 o 
  -8   7   8       34.58       31.92      3.24 o 
  -7   7   8       61.74       61.56      1.58 o 
  -6   7   8        2.64        2.69      0.52 o 
  -5   7   8        0.72        1.34      0.46 o 
  -4   7   8      338.14      343.01      7.06 o 
  -3   7   8       35.30       39.01      1.18 o 
  -2   7   8        6.89        7.40      0.65 o 
  -1   7   8        7.29        7.36      0.75 o 
   0   7   8      318.74      326.52      6.97 o 
   1   7   8      200.27      200.35      4.70 o 
   2   7   8      155.00      152.83      6.44 o 
   3   7   8      432.02      453.74     10.51 o 
   4   7   8       49.73       48.91      2.75 o 
   5   7   8      229.40      244.08      9.77 o 
   6   7   8       16.47       17.07      3.17 o 
   7   7   8       84.99       83.47      5.74 o 
   8   7   8       14.40       15.60      3.09 o 
 -12   8   8       16.74       14.60      1.70 o 
 -11   8   8        0.02       -0.44      0.59 o 
 -10   8   8       29.21       24.48      1.56 o 
  -9   8   8        3.91        3.98      0.82 o 
  -8   8   8       20.33       23.09      1.38 o 
  -7   8   8        0.02        0.53      0.43 o 
  -6   8   8        0.64        0.75      0.47 o 
  -5   8   8        5.95        5.00      0.83 o 
  -4   8   8       65.32       70.34      2.54 o 
  -3   8   8        2.85        2.38      0.56 o 
  -2   8   8       70.01       72.86      1.68 o 
  -1   8   8        7.58        8.37      0.90 o 
   0   8   8       15.30       16.73      1.47 o 
   1   8   8       15.80       14.89      1.45 o 
   2   8   8        7.78        5.31      1.28 o 
   3   8   8        4.72        3.24      2.02 o 
   4   8   8        3.20        1.93      1.16 o 
   5   8   8       36.69       43.18      3.76 o 
   6   8   8       61.94       60.83      3.62 o 
   7   8   8       72.21       62.04      5.88 o 
 -12   9   8        0.04        0.38      0.74 o 
 -11   9   8        1.30        2.27      0.80 o 
 -10   9   8      268.07      250.13      5.14 o 
  -9   9   8      189.44      194.62      4.35 o 
  -8   9   8        1.01        2.07      0.89 o 
  -7   9   8        2.85        2.68      0.56 o 
  -6   9   8       24.67       23.61      1.24 o 
  -5   9   8       15.94       16.54      1.10 o 
  -4   9   8       59.52       59.05      1.81 o 
  -3   9   8        0.89        0.28      0.53 o 
  -2   9   8        2.24        2.23      0.63 o 
  -1   9   8       13.50       14.76      1.36 o 
   0   9   8        0.14       -0.47      0.70 o 
   1   9   8       32.66       35.21      2.20 o 
   2   9   8        5.84        6.90      1.41 o 
   4   9   8      102.23      104.91      5.64 o 
   5   9   8        0.85        0.44      1.20 o 
   6   9   8       11.19       11.41      1.94 o 
 -11  10   8        2.52        2.10      0.87 o 
 -10  10   8      206.80      193.34      4.46 o 
  -9  10   8        0.10       -0.59      0.67 o 
  -8  10   8       64.25       56.00      3.21 o 
  -7  10   8        6.21        7.59      0.73 o 
  -6  10   8       17.86       17.55      1.13 o 
  -5  10   8        1.88        2.97      0.86 o 
  -4  10   8        4.68        6.53      0.90 o 
  -3  10   8       12.86       11.06      1.34 o 
  -2  10   8       76.04       85.29      2.19 o 
  -1  10   8      138.08      135.21      3.66 o 
   0  10   8       13.25       11.25      1.51 o 
   1  10   8        9.23        8.90      3.03 o 
   2  10   8       38.48       39.94      3.64 o 
   3  10   8        0.72        1.22      1.40 o 
   4  10   8        0.03        0.78      1.54 o 
 -10  11   8        5.05        7.69      1.16 o 
  -9  11   8        1.77        1.95      0.82 o 
  -8  11   8        3.77        4.73      1.00 o 
  -7  11   8        2.28        1.24      0.80 o 
  -6  11   8      312.17      311.31      5.32 o 
  -5  11   8       62.78       62.42      2.12 o 
  -4  11   8        0.02       -0.12      0.62 o 
  -3  11   8        1.04        1.58      1.06 o 
  -2  11   8       30.07       25.92      3.42 o 
  -1  11   8        0.25       -0.59      0.74 o 
   0  11   8        0.03       -0.84      0.84 o 
   1  11   8        0.10       -0.01      1.13 o 
   2  11   8       32.11       31.22      3.30 o 
   3  11   8        9.62        4.39      1.75 o 
  -8  12   8        0.00        0.31      0.80 o 
  -7  12   8        0.00        0.69      0.80 o 
  -6  12   8       80.53       77.96      4.35 o 
  -5  12   8        0.53        0.68      0.71 o 
  -4  12   8        0.31       -0.20      1.19 o 
  -3  12   8       11.48        9.58      1.60 o 
  -2  12   8       59.41       56.11      5.08 o 
  -1  12   8       10.97        6.24      2.20 o 
   0  12   8        1.28        1.36      1.00 o 
  -5  13   8        0.31        0.61      0.76 o 
  -4  13   8        5.87        7.79      1.54 o 
   4 -14   9       32.06       30.07      1.82 o 
  -1 -13   9        6.13        6.86      1.13 o 
   0 -13   9        6.46        4.59      2.25 o 
   1 -13   9       11.22        9.20      1.83 o 
   2 -13   9       14.16       12.88      1.55 o 
   3 -13   9      128.17      138.55      3.54 o 
   4 -13   9       66.16       67.61      2.17 o 
   5 -13   9       71.78       68.99      2.04 o 
   6 -13   9      103.77      106.58      3.35 o 
   7 -13   9        6.17        7.14      1.08 o 
   8 -13   9       22.39       25.35      1.92 o 
  -3 -12   9        4.59        4.10      1.72 o 
  -2 -12   9        6.50        4.46      1.09 o 
  -1 -12   9      130.28      131.38      3.68 o 
   0 -12   9       59.93       62.82      2.92 o 
   1 -12   9       86.57       92.46      4.15 o 
   2 -12   9       30.96       33.44      2.19 o 
   3 -12   9      164.53      168.41      3.48 o 
   4 -12   9        2.11        1.71      0.67 o 
   5 -12   9       17.75       15.52      1.25 o 
   6 -12   9        2.05        2.68      0.83 o 
   7 -12   9       69.10       69.48      3.93 o 
   8 -12   9        2.63        2.81      0.82 o 
   9 -12   9        5.86        5.85      0.99 o 
  -4 -11   9      124.82      127.14      4.75 o 
  -3 -11   9        1.48        1.72      1.11 o 
  -2 -11   9        0.79        0.00      0.80 o 
  -1 -11   9       15.31       13.83      1.38 o 
   0 -11   9      105.19      108.28      3.07 o 
   1 -11   9       98.29       97.00      4.75 o 
   2 -11   9      202.13      216.10      4.00 o 
   3 -11   9       51.19       57.97      1.77 o 
   4 -11   9       70.98       66.48      1.78 o 
   5 -11   9       32.21       31.36      1.33 o 
   6 -11   9       78.33       83.65      1.92 o 
   7 -11   9      167.22      162.14      3.68 o 
   8 -11   9        1.30        1.43      0.72 o 
   9 -11   9        0.20        0.40      0.64 o 
  10 -11   9        4.25        4.31      0.87 o 
  -6 -10   9       91.10       89.57      4.45 o 
  -5 -10   9        0.94        1.85      1.23 o 
  -4 -10   9       25.17       22.92      2.29 o 
  -3 -10   9       12.64       14.74      1.81 o 
  -2 -10   9       73.13       62.57      3.39 o 
  -1 -10   9        0.26        0.49      0.65 o 
   0 -10   9      110.76      107.43      3.04 o 
   1 -10   9      189.87      194.23      3.65 o 
   2 -10   9        8.17        7.81      0.80 o 
   3 -10   9        0.91        1.81      0.55 o 
   4 -10   9       39.39       37.21      1.45 o 
   5 -10   9        1.74        3.14      0.65 o 
   6 -10   9       50.63       44.09      1.68 o 
   7 -10   9       46.84       44.64      2.64 o 
   8 -10   9       76.49       88.00      3.37 o 
   9 -10   9       22.60       22.14      1.45 o 
  10 -10   9       53.01       55.09      2.04 o 
  11 -10   9       25.84       27.93      1.64 o 
  -7  -9   9      253.29      255.36      8.45 o 
  -6  -9   9      275.25      283.97      6.66 o 
  -5  -9   9      333.02      332.95      8.61 o 
  -4  -9   9       17.18       18.00      2.02 o 
  -3  -9   9       93.81       91.38      3.65 o 
  -2  -9   9      126.72      122.84      4.56 o 
  -1  -9   9      259.42      261.34      6.25 o 
   0  -9   9        1.98        2.40      0.64 o 
   1  -9   9       59.33       53.92      1.39 o 
   2  -9   9      134.45      134.31      2.62 o 
   3  -9   9       11.31       11.05      1.33 o 
   4  -9   9       27.49       25.52      1.71 o 
   5  -9   9      147.05      152.97      2.72 o 
   6  -9   9      157.46      150.12      2.59 o 
   7  -9   9      116.24      105.49      2.52 o 
   8  -9   9        2.30        2.11      0.62 o 
   9  -9   9      117.96      122.24      3.10 o 
  10  -9   9       28.08       28.38      1.60 o 
  11  -9   9        0.15        0.74      0.66 o 
  12  -9   9       33.33       35.37      1.81 o 
  -8  -8   9        2.03        2.21      1.94 o 
  -7  -8   9        0.44        1.09      1.04 o 
  -6  -8   9        0.52       -0.58      0.80 o 
  -5  -8   9       44.22       40.61      2.46 o 
  -4  -8   9       53.04       56.16      3.78 o 
  -3  -8   9       35.06       38.55      2.61 o 
  -2  -8   9       54.00       51.69      2.40 o 
  -1  -8   9       80.81      100.48      2.95 o 
   0  -8   9      335.44      333.06      5.39 o 
   1  -8   9      108.04      104.47      1.93 o 
   2  -8   9      259.47      270.10      3.47 o 
   3  -8   9       52.99       53.95      1.52 o 
   4  -8   9      107.59      100.68      2.09 o 
   5  -8   9        0.94        0.62      0.41 o 
   6  -8   9       21.78       26.82      1.39 o 
   7  -8   9       37.75       38.52      1.57 o 
   8  -8   9       10.31        8.40      0.84 o 
   9  -8   9        0.46        0.71      0.54 o 
  10  -8   9      110.63      112.27      2.80 o 
  11  -8   9        2.09        2.64      0.72 o 
  12  -8   9       35.04       36.00      1.81 o 
  -9  -7   9        0.03       -0.01      1.36 o 
  -8  -7   9      248.10      236.60      7.48 o 
  -7  -7   9       11.74        9.76      1.84 o 
  -6  -7   9      408.89      421.54      8.34 o 
  -5  -7   9       58.60       57.04      2.56 o 
  -4  -7   9      285.06      275.39      5.94 o 
  -3  -7   9        0.08        0.96      0.78 o 
  -2  -7   9       67.62       65.83      2.36 o 
  -1  -7   9       95.68       77.20      2.48 o 
   0  -7   9      230.92      211.20      4.13 o 
   1  -7   9       21.60       18.74      1.00 o 
   2  -7   9        7.14        5.64      0.53 o 
   3  -7   9      127.17      130.26      2.40 o 
   4  -7   9       82.10       76.13      1.75 o 
   5  -7   9       16.13       17.42      0.94 o 
   6  -7   9       29.95       29.42      1.13 o 
   7  -7   9        2.97        2.37      0.57 o 
   8  -7   9      133.70      141.35      2.88 o 
   9  -7   9       36.55       34.80      2.01 o 
  10  -7   9       33.03       37.54      1.71 o 
  11  -7   9        2.66        1.58      0.66 o 
  12  -7   9        0.01        0.26      0.65 o 
 -10  -6   9        1.56        2.72      2.57 o 
  -9  -6   9       61.98       63.68      3.83 o 
  -8  -6   9        0.03        0.06      1.06 o 
  -7  -6   9       18.14       20.07      2.42 o 
  -6  -6   9      221.20      234.81      5.47 o 
  -5  -6   9       48.07       50.89      5.50 o 
  -4  -6   9      167.74      174.56      7.39 o 
  -3  -6   9        5.42        7.65      1.15 o 
  -2  -6   9       47.47       59.06      2.15 o 
  -1  -6   9       74.89       74.83      2.89 o 
   0  -6   9       53.92       66.71      1.72 o 
   1  -6   9       11.30        8.33      0.61 o 
   2  -6   9        0.07       -0.25      0.29 o 
   3  -6   9        0.08        0.65      0.39 o 
   4  -6   9       20.12       19.70      0.98 o 
   5  -6   9       25.94       28.25      1.43 o 
   6  -6   9      130.77      129.39      2.28 o 
   7  -6   9       91.15       86.84      1.76 o 
   8  -6   9       23.27       28.69      1.48 o 
   9  -6   9       55.47       54.13      1.94 o 
  10  -6   9      112.80      109.40      2.55 o 
  11  -6   9       69.58       72.71      2.25 o 
  12  -6   9      167.30      174.46      3.78 o 
 -10  -5   9       32.11       31.51      2.22 o 
  -9  -5   9      170.49      166.87      4.51 o 
  -8  -5   9       84.58       88.14      3.08 o 
  -7  -5   9        4.47        3.45      0.91 o 
  -6  -5   9       20.33       21.61      1.67 o 
  -5  -5   9      118.09      113.09      3.30 o 
  -4  -5   9      171.36      166.13      4.37 o 
  -3  -5   9       70.60       81.68      2.60 o 
  -2  -5   9        9.19        9.22      0.89 o 
  -1  -5   9      254.20      229.38      5.04 o 
   0  -5   9       89.41       80.80      1.57 o 
   1  -5   9       47.22       52.17      1.24 o 
   2  -5   9     1737.91     1613.42     15.18 o 
   3  -5   9       17.00       14.23      0.64 o 
   4  -5   9      194.89      186.23      2.91 o 
   5  -5   9        1.41        2.13      0.45 o 
   6  -5   9       54.46       60.83      1.47 o 
   7  -5   9       14.10       16.65      0.81 o 
   8  -5   9        0.05       -0.09      0.44 o 
   9  -5   9       75.99       79.83      2.80 o 
  10  -5   9        0.19       -0.29      0.50 o 
  11  -5   9      150.99      142.25      3.81 o 
  12  -5   9      282.35      280.74      5.20 o 
 -11  -4   9      100.01       97.57      2.62 o 
 -10  -4   9       19.75       21.28      1.41 o 
  -9  -4   9       69.10       68.86      2.11 o 
  -8  -4   9       41.41       34.04      1.90 o 
  -7  -4   9       56.50       63.31      2.17 o 
  -6  -4   9        2.58        2.20      0.58 o 
  -5  -4   9      129.43      123.68      3.00 o 
  -4  -4   9      125.42      131.38      4.67 o 
  -3  -4   9      237.92      236.95      4.91 o 
  -2  -4   9       27.42       32.13      1.46 o 
  -1  -4   9      146.31      139.84      2.89 o 
   0  -4   9        2.40        1.24      0.37 o 
   1  -4   9       40.29       38.69      1.06 o 
   2  -4   9      315.48      321.33      4.81 o 
   3  -4   9      118.34       97.88      1.64 o 
   4  -4   9      209.33      192.20      2.94 o 
   5  -4   9        0.04        0.67      0.36 o 
   6  -4   9        7.89        4.18      0.52 o 
   7  -4   9      199.16      189.43      2.92 o 
   8  -4   9        0.62        0.78      0.50 o 
   9  -4   9       19.86       20.66      1.22 o 
  10  -4   9       40.19       42.69      1.73 o 
  11  -4   9      129.47      135.66      3.58 o 
  12  -4   9      125.11      124.06      3.20 o 
 -11  -3   9       29.14       27.57      1.53 o 
 -10  -3   9        1.84        2.23      0.67 o 
  -9  -3   9       10.77        9.95      0.96 o 
  -8  -3   9      520.29      515.05      7.07 o 
  -7  -3   9        4.60        4.38      0.69 o 
  -6  -3   9        0.56        1.65      0.53 o 
  -5  -3   9       46.87       43.62      2.20 o 
  -4  -3   9        3.87        7.18      0.65 o 
  -3  -3   9      747.10      692.21     14.73 o 
  -2  -3   9       37.99       39.48      1.32 o 
  -1  -3   9      114.09      117.16      2.30 o 
   0  -3   9      385.16      343.77      4.01 o 
   1  -3   9       14.12       17.56      0.79 o 
   2  -3   9      494.65      447.09      4.93 o 
   3  -3   9      405.08      394.12      4.43 o 
   4  -3   9      337.71      302.24      4.05 o 
   5  -3   9       29.95       25.39      1.07 o 
   6  -3   9        2.81        2.19      0.45 o 
   7  -3   9        0.32        0.71      0.40 o 
   8  -3   9      174.85      172.28      3.34 o 
   9  -3   9       46.91       43.00      1.66 o 
  10  -3   9        3.58        4.07      0.75 o 
  11  -3   9       62.18       61.81      2.85 o 
  12  -3   9        1.39        0.55      0.72 o 
 -12  -2   9        0.32        0.68      0.78 o 
 -11  -2   9        9.00       11.27      1.00 o 
 -10  -2   9        2.35        1.78      0.64 o 
  -9  -2   9       62.31       59.02      1.84 o 
  -8  -2   9        8.62       10.29      0.92 o 
  -7  -2   9       13.79       12.54      0.94 o 
  -6  -2   9      303.65      300.43      4.50 o 
  -5  -2   9        0.12        0.26      0.43 o 
  -4  -2   9        0.54        1.17      0.40 o 
  -3  -2   9      573.09      603.84      6.30 o 
  -2  -2   9      753.84      769.23      8.40 o 
  -1  -2   9       76.23       72.59      2.71 o 
   0  -2   9       76.75       82.16      1.44 o 
   1  -2   9     1373.17     1337.37     12.70 o 
   2  -2   9        8.85        8.87      0.58 o 
   3  -2   9       62.64       45.44      1.09 o 
   4  -2   9       93.52       87.34      2.32 o 
   5  -2   9       19.26       17.95      0.92 o 
   6  -2   9        7.62        9.08      0.78 o 
   7  -2   9      565.37      559.53      6.72 o 
   8  -2   9       57.28       49.19      1.42 o 
   9  -2   9        8.27        8.17      1.20 o 
  10  -2   9       54.04       55.34      1.90 o 
  11  -2   9      162.39      155.22      3.67 o 
  12  -2   9        4.16        2.91      0.87 o 
 -12  -1   9       88.50       82.19      3.11 o 
 -11  -1   9        5.53        4.21      0.86 o 
 -10  -1   9        1.12        1.01      0.71 o 
  -9  -1   9      743.77      747.50      9.36 o 
  -8  -1   9       19.00       14.25      1.01 o 
  -7  -1   9       50.71       52.91      1.59 o 
  -6  -1   9       11.33        9.69      0.79 o 
  -5  -1   9      129.98      122.03      2.37 o 
  -4  -1   9        5.74        8.45      0.63 o 
  -3  -1   9        0.68        0.92      0.33 o 
  -2  -1   9        0.31       -0.06      0.28 o 
  -1  -1   9        7.78        8.61      0.61 o 
   0  -1   9      118.94      126.49      2.26 o 
   1  -1   9      184.68      190.96      2.60 o 
   2  -1   9      237.30      209.30      2.77 o 
   3  -1   9       50.46       58.31      1.75 o 
   4  -1   9       31.50       27.04      1.13 o 
   5  -1   9        0.69        1.69      0.45 o 
   6  -1   9      179.29      167.78      2.88 o 
   7  -1   9      310.49      306.72      3.91 o 
   8  -1   9       14.46       13.50      1.05 o 
   9  -1   9       16.73       17.20      0.99 o 
  10  -1   9       15.76       15.66      1.56 o 
  11  -1   9        7.63        5.70      1.00 o 
  12  -1   9       33.41       35.11      2.46 o 
 -12   0   9       60.35       57.75      2.42 o 
 -11   0   9        7.05        6.34      1.27 o 
 -10   0   9       77.42       79.48      1.98 o 
  -9   0   9       53.62       55.90      1.67 o 
  -8   0   9      425.58      410.88      5.66 o 
  -7   0   9      196.55      205.79      3.41 o 
  -6   0   9      100.59       98.33      2.09 o 
  -5   0   9      481.84      502.69      6.43 o 
  -4   0   9      465.00      470.55      5.56 o 
  -3   0   9       11.96       12.96      0.75 o 
  -2   0   9       91.95       92.41      1.59 o 
  -1   0   9      103.03      112.83      1.81 o 
   0   0   9      301.10      316.15      4.58 o 
   1   0   9       90.18       82.32      1.58 o 
   2   0   9        5.96        5.57      0.50 o 
   3   0   9      115.19      120.96      2.20 o 
   4   0   9      161.37      125.07      2.30 o 
   5   0   9      181.01      160.54      2.73 o 
   6   0   9      299.69      290.52      4.45 o 
   7   0   9       93.65      101.69      1.96 o 
   8   0   9        3.20        4.02      0.63 o 
   9   0   9        0.01        0.01      0.46 o 
  10   0   9        7.96        8.55      0.79 o 
  11   0   9        9.33        8.98      1.17 o 
  12   0   9        0.47        1.54      0.87 o 
 -13   1   9      102.09       99.51      3.19 o 
 -12   1   9       31.29       27.55      1.84 o 
 -11   1   9      305.19      294.31      7.69 o 
 -10   1   9        0.86        0.61      0.49 o 
  -9   1   9        1.95        1.73      0.63 o 
  -8   1   9      169.65      174.59      3.34 o 
  -7   1   9      174.23      176.03      3.33 o 
  -6   1   9       90.23      100.87      2.32 o 
  -5   1   9       88.89       92.94      1.78 o 
  -4   1   9      227.69      229.38      3.49 o 
  -3   1   9        2.11        2.51      0.38 o 
  -2   1   9       62.23       61.15      1.27 o 
  -1   1   9      522.71      561.60      5.52 o 
   0   1   9        8.12        7.62      0.74 o 
   1   1   9       44.13       38.12      1.49 o 
   2   1   9       35.98       37.95      1.06 o 
   3   1   9     1378.75     1319.54     13.89 o 
   4   1   9        9.42        3.85      0.57 o 
   5   1   9        2.00        1.38      0.50 o 
   6   1   9       17.94       14.62      0.96 o 
   7   1   9        2.85        3.80      0.55 o 
   8   1   9       12.03       14.27      1.08 o 
   9   1   9       23.79       24.93      1.31 o 
  10   1   9       51.00       55.85      1.99 o 
  11   1   9      110.40      113.72      3.35 o 
 -13   2   9       22.68       26.68      1.97 o 
 -12   2   9       26.39       24.84      1.73 o 
 -11   2   9       12.81       11.61      1.21 o 
 -10   2   9       43.33       46.87      1.94 o 
  -9   2   9       38.85       37.19      1.42 o 
  -8   2   9      137.70      137.62      2.81 o 
  -7   2   9        6.20        5.21      0.66 o 
  -6   2   9        7.90        7.96      1.05 o 
  -5   2   9      795.29      798.20      8.42 o 
  -4   2   9       16.26       15.36      0.75 o 
  -3   2   9      746.16      766.59      8.26 o 
  -2   2   9      189.61      200.03      2.64 o 
  -1   2   9      249.68      258.33      3.48 o 
   0   2   9       13.04       12.35      1.30 o 
   1   2   9       64.50       65.78      2.21 o 
   2   2   9      262.57      259.59      3.62 o 
   3   2   9       40.24       47.25      1.39 o 
   4   2   9      716.01      705.28      8.22 o 
   5   2   9       86.27       80.09      1.91 o 
   6   2   9       46.25       54.65      1.48 o 
   7   2   9      117.68      119.09      2.51 o 
   8   2   9       36.14       35.91      1.58 o 
   9   2   9       96.93       99.07      2.57 o 
  10   2   9      126.95      132.79      3.25 o 
  11   2   9       16.13       14.23      1.84 o 
 -13   3   9       32.41       28.04      1.87 o 
 -12   3   9      111.49      113.55      3.44 o 
 -11   3   9       14.56       16.26      1.38 o 
 -10   3   9        4.99        4.90      0.87 o 
  -9   3   9       70.65       72.72      1.82 o 
  -8   3   9        1.03        0.73      0.51 o 
  -7   3   9       78.54       81.60      2.29 o 
  -6   3   9       10.67       10.35      1.23 o 
  -5   3   9       11.03        9.09      0.73 o 
  -4   3   9       17.91       17.92      0.84 o 
  -3   3   9      124.63      131.20      2.15 o 
  -2   3   9      432.38      456.73      4.96 o 
  -1   3   9       64.60       69.85      1.41 o 
   0   3   9       39.74       40.30      1.46 o 
   1   3   9       75.04       81.72      2.01 o 
   2   3   9        3.10        3.55      0.80 o 
   3   3   9      179.92      189.53      3.72 o 
   4   3   9        1.80        3.20      0.65 o 
   5   3   9      535.32      526.73      6.67 o 
   6   3   9        0.11       -0.25      0.42 o 
   7   3   9       65.90       69.80      1.96 o 
   8   3   9       47.63       49.59      1.86 o 
   9   3   9       42.57       45.67      2.96 o 
  10   3   9      116.81      113.05      3.74 o 
 -13   4   9       26.33       28.12      1.83 o 
 -12   4   9       17.89       19.51      1.53 o 
 -11   4   9        0.11        0.18      0.64 o 
 -10   4   9       23.65       20.09      2.24 o 
  -9   4   9        7.31        7.00      0.93 o 
  -8   4   9        0.00        0.35      0.44 o 
  -7   4   9        1.51        1.58      0.51 o 
  -6   4   9       67.01       64.90      1.63 o 
  -5   4   9       18.31       17.86      0.98 o 
  -4   4   9       33.89       33.23      1.36 o 
  -3   4   9        7.16        7.34      0.60 o 
  -2   4   9       63.03       61.35      1.60 o 
  -1   4   9      163.83      174.65      2.70 o 
   0   4   9       11.45       11.30      0.95 o 
   1   4   9       29.75       28.39      1.33 o 
   2   4   9      158.24      144.76      3.75 o 
   3   4   9       93.66       93.77      2.96 o 
   4   4   9      139.44      143.19      3.26 o 
   5   4   9       33.05       30.66      1.90 o 
   6   4   9      123.66      129.93      6.19 o 
   7   4   9       29.05       30.25      2.20 o 
   8   4   9       74.19       77.02      3.48 o 
   9   4   9      207.75      220.81      6.35 o 
  10   4   9       10.12       10.01      1.68 o 
 -13   5   9       25.53       23.77      2.05 o 
 -12   5   9        0.20        0.38      0.68 o 
 -11   5   9        1.53        0.33      0.67 o 
 -10   5   9      138.54      130.19      3.36 o 
  -9   5   9       11.99       13.38      1.18 o 
  -8   5   9       58.97       61.79      1.68 o 
  -7   5   9       14.71       15.03      1.18 o 
  -6   5   9        0.33        0.44      0.43 o 
  -5   5   9       12.95       14.21      0.92 o 
  -4   5   9       48.73       52.00      1.20 o 
  -3   5   9       24.14       24.53      1.00 o 
  -2   5   9       30.00       35.15      1.20 o 
  -1   5   9       21.80       24.56      1.36 o 
   0   5   9      124.59      124.72      4.34 o 
   1   5   9        3.65        3.05      0.84 o 
   2   5   9        4.95        5.88      1.00 o 
   3   5   9        2.10        2.95      0.89 o 
   4   5   9       53.38       59.79      2.58 o 
   5   5   9        5.51        7.96      1.29 o 
   6   5   9       99.55      101.30      4.40 o 
   7   5   9        0.01        0.50      1.12 o 
   8   5   9       31.84       32.27      3.80 o 
   9   5   9        2.06        1.40      1.59 o 
 -12   6   9       10.94       12.04      1.25 o 
 -11   6   9        1.08        0.47      0.88 o 
 -10   6   9        4.66        5.22      0.88 o 
  -9   6   9       38.60       33.36      3.20 o 
  -8   6   9        6.77        8.03      0.92 o 
  -7   6   9        4.81        5.04      0.67 o 
  -6   6   9        7.48        6.10      1.12 o 
  -5   6   9        7.47        7.11      0.73 o 
  -4   6   9       44.02       40.85      1.46 o 
  -3   6   9       63.63       66.81      1.52 o 
  -2   6   9        5.55        6.93      0.64 o 
  -1   6   9      342.25      363.95      5.18 o 
   0   6   9      200.26      197.60      4.58 o 
   1   6   9       52.53       53.10      3.91 o 
   2   6   9        5.22        4.05      1.14 o 
   3   6   9        2.92        3.50      0.97 o 
   4   6   9        1.59        0.42      0.70 o 
   5   6   9        0.64       -0.03      0.74 o 
   6   6   9        3.85        3.96      1.40 o 
   7   6   9       82.71       86.59      5.77 o 
   8   6   9       12.83       10.48      2.58 o 
 -12   7   9       29.34       28.72      1.79 o 
 -11   7   9        1.44        1.59      0.75 o 
 -10   7   9       30.31       32.86      1.84 o 
  -9   7   9       20.19       18.80      1.41 o 
  -8   7   9        3.58        3.73      0.54 o 
  -7   7   9       39.98       40.83      2.23 o 
  -6   7   9        0.25       -0.50      0.41 o 
  -5   7   9       27.30       26.23      1.30 o 
  -4   7   9        0.40        0.02      0.45 o 
  -3   7   9        2.17        3.14      0.54 o 
  -2   7   9      263.11      277.58      3.92 o 
  -1   7   9       10.94       11.57      1.13 o 
   0   7   9      472.68      475.61      8.70 o 
   1   7   9       12.58       10.26      1.76 o 
   2   7   9        0.16        0.03      0.86 o 
   3   7   9        0.93        2.26      1.13 o 
   4   7   9        0.83        1.76      0.84 o 
   5   7   9        0.23        0.48      1.12 o 
   6   7   9        4.23        1.92      1.81 o 
   7   7   9       59.89       59.45      5.55 o 
 -12   8   9       14.30       12.50      1.48 o 
 -11   8   9       25.48       22.83      1.62 o 
 -10   8   9      194.04      183.34      4.28 o 
  -9   8   9       11.62       11.55      1.21 o 
  -8   8   9      150.44      147.54      3.69 o 
  -7   8   9        5.13        5.49      0.70 o 
  -6   8   9       11.45       11.14      0.92 o 
  -5   8   9       51.52       52.65      1.71 o 
  -4   8   9       79.02       78.26      2.10 o 
  -3   8   9       15.57       16.37      0.96 o 
  -2   8   9       33.33       30.86      1.47 o 
  -1   8   9        8.54       10.39      1.55 o 
   0   8   9      126.75      127.73      3.83 o 
   1   8   9       14.82       12.79      1.40 o 
   2   8   9       12.72       10.05      1.62 o 
   3   8   9        0.01       -0.71      1.23 o 
   4   8   9       15.88       18.96      2.83 o 
   5   8   9       66.49       75.54      3.73 o 
   6   8   9        9.80       10.73      2.17 o 
 -11   9   9       98.91       94.76      3.47 o 
 -10   9   9       16.15       13.21      1.34 o 
  -9   9   9        6.10        5.35      1.01 o 
  -8   9   9       15.17       15.60      1.29 o 
  -7   9   9       15.69       16.90      1.07 o 
  -6   9   9        0.03       -0.35      0.51 o 
  -5   9   9       52.48       51.07      2.31 o 
  -4   9   9       76.43       77.80      2.20 o 
  -3   9   9       22.55       22.53      1.73 o 
  -2   9   9       40.52       36.53      1.61 o 
  -1   9   9      395.11      400.42     10.76 o 
   0   9   9       35.58       41.22      4.26 o 
   1   9   9       50.71       52.35      2.89 o 
   2   9   9       55.56       53.87      3.77 o 
   3   9   9       92.32       86.15      4.94 o 
   4   9   9       85.48       94.64      5.46 o 
   5   9   9       34.52       35.98      3.04 o 
 -10  10   9       66.97       64.43      3.95 o 
  -9  10   9        0.42        0.83      1.46 o 
  -8  10   9        8.56        7.25      1.10 o 
  -7  10   9        5.80        4.02      0.72 o 
  -6  10   9       18.92       18.70      1.29 o 
  -5  10   9        0.65       -0.43      0.59 o 
  -4  10   9       48.07       46.03      2.04 o 
  -3  10   9        0.44        0.66      0.89 o 
  -2  10   9       13.24       10.93      2.44 o 
  -1  10   9       17.76       17.80      1.71 o 
   0  10   9       47.69       42.95      2.55 o 
   1  10   9       10.68        8.38      1.52 o 
   2  10   9        1.06       -0.46      1.18 o 
   3  10   9        0.04        0.05      1.36 o 
  -9  11   9        7.01        6.87      1.12 o 
  -8  11   9        8.45        7.56      1.21 o 
  -7  11   9        2.94        2.97      0.67 o 
  -6  11   9       30.55       31.60      1.71 o 
  -5  11   9        4.70        4.89      0.90 o 
  -4  11   9       24.39       24.36      2.31 o 
  -3  11   9       16.76       17.30      4.28 o 
  -2  11   9       23.45       23.20      3.37 o 
  -1  11   9        0.03        0.82      0.83 o 
   0  11   9        5.08        5.38      2.09 o 
   1  11   9        8.64        7.93      1.53 o 
  -7  12   9        4.02        2.81      1.02 o 
  -6  12   9        8.36       10.95      1.13 o 
  -5  12   9        7.05        5.76      1.01 o 
  -4  12   9        6.26        5.60      2.96 o 
  -3  12   9       82.98       85.00      5.41 o 
  -2  12   9       39.50       43.32      4.48 o 
  -1  12   9        0.69        0.90      1.74 o 
   1 -13  10      334.63      334.31      9.25 o 
   2 -13  10        8.33        5.17      1.59 o 
   3 -13  10        2.99        2.04      1.23 o 
   4 -13  10       92.61       87.49      2.49 o 
   5 -13  10       15.93       18.51      1.27 o 
   6 -13  10        1.17        1.16      0.84 o 
  -2 -12  10       22.68       21.11      2.98 o 
  -1 -12  10       63.83       70.51      2.72 o 
   0 -12  10       69.97       76.74      6.03 o 
   1 -12  10       91.14       91.59      4.24 o 
   2 -12  10       99.39      106.48      4.19 o 
   3 -12  10       86.80       92.39      2.57 o 
   4 -12  10        8.41        8.75      1.00 o 
   5 -12  10        0.88        1.65      0.66 o 
   6 -12  10       43.90       46.02      2.31 o 
   7 -12  10        6.16        7.09      1.06 o 
   8 -12  10       44.21       45.89      2.28 o 
  -4 -11  10       54.75       52.36      3.19 o 
  -3 -11  10       24.21       23.84      2.30 o 
  -2 -11  10       39.71       39.34      2.36 o 
  -1 -11  10        6.95        6.07      1.08 o 
   0 -11  10       21.70       23.97      1.62 o 
   1 -11  10        3.09        3.34      1.33 o 
   2 -11  10      350.03      347.28      7.14 o 
   3 -11  10       65.62       66.43      2.08 o 
   4 -11  10       17.53       19.19      1.39 o 
   5 -11  10      102.57      110.15      2.58 o 
   6 -11  10       17.50       18.53      1.32 o 
   7 -11  10      155.86      157.04      4.37 o 
   8 -11  10      311.66      321.59      5.91 o 
   9 -11  10        0.18       -0.03      0.69 o 
  10 -11  10       15.42       18.21      1.53 o 
  -5 -10  10        0.07       -0.75      1.36 o 
  -4 -10  10       37.80       36.69      2.86 o 
  -3 -10  10       15.69       13.20      1.77 o 
  -2 -10  10       17.61       17.47      1.62 o 
  -1 -10  10       67.66       68.13      2.57 o 
   0 -10  10       10.95       14.79      1.34 o 
   1 -10  10       30.85       35.51      1.73 o 
   2 -10  10       55.73       50.08      1.93 o 
   3 -10  10       14.48       13.84      1.17 o 
   4 -10  10        6.40        7.43      1.03 o 
   5 -10  10       20.09       18.75      1.12 o 
   6 -10  10       15.47       15.87      0.97 o 
   7 -10  10        7.15        7.68      1.06 o 
   8 -10  10       24.83       20.82      1.50 o 
   9 -10  10       69.06       67.64      2.78 o 
  10 -10  10        4.34        5.82      0.97 o 
  -6  -9  10       22.04       17.72      2.47 o 
  -5  -9  10        0.05        1.05      1.35 o 
  -4  -9  10      254.20      278.97      7.53 o 
  -3  -9  10       14.68       11.38      2.15 o 
  -2  -9  10       69.00       65.53      3.50 o 
  -1  -9  10        2.78        2.44      0.85 o 
   0  -9  10       39.29       39.58      1.94 o 
   1  -9  10      425.85      441.46      6.72 o 
   2  -9  10        0.55        0.05      0.47 o 
   3  -9  10        5.62        5.79      0.73 o 
   4  -9  10      239.53      243.54      3.85 o 
   5  -9  10      155.14      155.61      2.99 o 
   6  -9  10      149.80      150.99      2.72 o 
   7  -9  10       14.90       15.92      1.43 o 
   8  -9  10       31.30       30.87      1.73 o 
   9  -9  10       27.50       25.56      1.60 o 
  10  -9  10        9.84       10.25      1.13 o 
  11  -9  10        6.42        6.39      1.00 o 
  -7  -8  10       98.00       96.33      5.01 o 
  -6  -8  10        9.70       10.37      1.88 o 
  -5  -8  10        7.22        7.62      1.32 o 
  -4  -8  10       29.12       25.52      2.31 o 
  -3  -8  10      140.35      138.81      4.66 o 
  -2  -8  10      222.04      222.39      5.07 o 
  -1  -8  10        0.32        0.16      0.61 o 
   0  -8  10       31.18       31.06      1.69 o 
   1  -8  10        1.29        1.34      0.45 o 
   2  -8  10        3.25        2.68      0.46 o 
   3  -8  10       63.97       61.60      1.70 o 
   4  -8  10       63.35       65.94      1.74 o 
   5  -8  10        7.02        5.52      0.66 o 
   6  -8  10        0.13       -0.05      0.42 o 
   7  -8  10       88.27       83.78      2.25 o 
   8  -8  10       33.49       33.58      1.63 o 
   9  -8  10        4.13        3.84      0.82 o 
  10  -8  10        0.81        1.01      0.69 o 
  11  -8  10        7.11        6.29      0.98 o 
  -8  -7  10       40.56       42.76      9.62 o 
  -7  -7  10       32.23       33.99      3.11 o 
  -6  -7  10        4.88        7.00      1.23 o 
  -5  -7  10        2.72        3.05      0.95 o 
  -4  -7  10       58.40       60.24      3.63 o 
  -3  -7  10      194.38      203.64      8.33 o 
  -2  -7  10      318.68      323.92      6.43 o 
  -1  -7  10      119.06      114.79      3.21 o 
   0  -7  10        0.37        0.03      0.50 o 
   1  -7  10        0.78        1.48      0.42 o 
   2  -7  10        0.17        0.33      0.37 o 
   3  -7  10       91.23       85.12      1.96 o 
   4  -7  10       60.19       59.79      2.58 o 
   5  -7  10        0.04       -0.09      0.43 o 
   6  -7  10      208.89      197.55      3.18 o 
   7  -7  10       12.39       12.95      0.89 o 
   8  -7  10       86.14       84.48      3.06 o 
   9  -7  10       51.72       53.80      2.41 o 
  10  -7  10       48.28       51.17      2.04 o 
  11  -7  10       76.71       85.77      2.57 o 
  12  -7  10        0.97        0.51      0.72 o 
  -9  -6  10        4.56        3.87      1.41 o 
  -8  -6  10       24.70       26.67      2.74 o 
  -7  -6  10       10.13        9.30      2.30 o 
  -6  -6  10       86.01       85.17      3.13 o 
  -5  -6  10        5.88        6.53      1.12 o 
  -4  -6  10        5.61        5.66      1.03 o 
  -3  -6  10      172.52      190.53      5.40 o 
  -2  -6  10      117.64      101.93      3.01 o 
  -1  -6  10      114.98      113.71      5.48 o 
   0  -6  10      133.14      140.04      2.69 o 
   1  -6  10       67.22       69.90      1.53 o 
   2  -6  10      127.37      122.11      2.05 o 
   3  -6  10       94.11       99.18      2.24 o 
   4  -6  10       67.76       74.17      1.77 o 
   5  -6  10      175.50      160.69      2.89 o 
   6  -6  10       52.32       43.36      1.42 o 
   7  -6  10       48.15       47.31      1.37 o 
   8  -6  10       46.22       48.94      1.74 o 
   9  -6  10      101.14       92.60      2.39 o 
  10  -6  10       22.71       20.49      1.43 o 
  11  -6  10       44.86       45.77      2.06 o 
  12  -6  10       31.94       31.03      2.53 o 
 -10  -5  10       59.69       61.75      6.51 o 
  -9  -5  10       50.58       52.62      5.01 o 
  -8  -5  10       98.30       96.22      6.92 o 
  -7  -5  10      342.42      343.10      9.10 o 
  -6  -5  10        0.83        2.21      1.19 o 
  -5  -5  10       78.34       79.49      2.82 o 
  -4  -5  10        0.34        0.36      0.65 o 
  -3  -5  10      569.14      539.07      9.38 o 
  -2  -5  10       12.43       15.76      1.32 o 
  -1  -5  10      148.39      148.30      3.15 o 
   0  -5  10        2.83        1.55      0.47 o 
   1  -5  10      512.27      513.95      6.60 o 
   2  -5  10       14.18       15.52      0.79 o 
   3  -5  10       68.11       66.88      1.36 o 
   4  -5  10       21.83       21.77      1.07 o 
   5  -5  10       63.42       59.07      1.99 o 
   6  -5  10        0.01        0.36      0.39 o 
   7  -5  10       68.70       73.92      2.26 o 
   8  -5  10        3.25        1.73      0.59 o 
   9  -5  10      116.72      120.22      2.99 o 
  10  -5  10      196.71      191.42      4.77 o 
  11  -5  10        0.92        1.05      0.70 o 
  12  -5  10       15.22       16.41      1.66 o 
 -10  -4  10       22.34       21.07      1.83 o 
  -9  -4  10        6.93        6.95      1.17 o 
  -8  -4  10        3.86        2.94      0.98 o 
  -7  -4  10      188.38      186.33      4.60 o 
  -6  -4  10        1.24        1.59      0.76 o 
  -5  -4  10      178.58      189.38      3.77 o 
  -4  -4  10        8.06       12.78      1.26 o 
  -3  -4  10       71.48       67.52      2.53 o 
  -2  -4  10       30.67       39.03      1.88 o 
  -1  -4  10       67.65       70.80      2.01 o 
   0  -4  10        1.69        2.84      0.61 o 
   1  -4  10       22.55       24.35      0.99 o 
   2  -4  10      159.16      155.74      2.36 o 
   3  -4  10       64.14       71.82      1.44 o 
   4  -4  10       16.99       17.04      0.95 o 
   5  -4  10      349.34      336.99      4.55 o 
   6  -4  10       17.18       10.80      0.79 o 
   7  -4  10       57.75       53.93      1.49 o 
   8  -4  10       70.65       71.26      1.62 o 
   9  -4  10        1.18        1.37      0.60 o 
  10  -4  10       21.81       22.01      1.61 o 
  11  -4  10       49.54       48.55      2.16 o 
  12  -4  10        1.22        1.86      0.81 o 
 -11  -3  10      261.19      267.74      4.68 o 
 -10  -3  10        0.37        0.87      0.65 o 
  -9  -3  10      142.56      147.42      3.14 o 
  -8  -3  10        9.45        6.13      0.83 o 
  -7  -3  10        5.27        4.61      0.74 o 
  -6  -3  10      322.06      308.68      4.79 o 
  -5  -3  10       39.40       33.20      1.88 o 
  -4  -3  10       94.74      108.56      2.58 o 
  -3  -3  10       16.15       16.92      1.34 o 
  -2  -3  10      766.83      742.00     10.35 o 
  -1  -3  10      430.39      427.17      6.53 o 
   0  -3  10     1668.51     1622.40     18.25 o 
   1  -3  10     1720.17     1704.17     16.05 o 
   2  -3  10       24.13       23.85      0.94 o 
   3  -3  10       21.99       18.69      0.84 o 
   4  -3  10       27.43       17.98      0.98 o 
   5  -3  10       90.53       85.58      1.88 o 
   6  -3  10       69.42       68.45      1.68 o 
   7  -3  10       34.48       35.79      1.31 o 
   8  -3  10        5.58        4.63      0.60 o 
   9  -3  10       32.45       32.11      1.62 o 
  10  -3  10      236.35      231.13      4.65 o 
  11  -3  10      293.94      283.74      5.46 o 
  12  -3  10        7.32        8.66      1.15 o 
 -11  -2  10        4.90        4.35      0.86 o 
 -10  -2  10        4.49        4.59      1.14 o 
  -9  -2  10       13.03       11.91      1.06 o 
  -8  -2  10       30.46       31.00      1.84 o 
  -7  -2  10        0.30        0.16      0.49 o 
  -6  -2  10       70.24       74.28      1.98 o 
  -5  -2  10      342.30      363.10      6.18 o 
  -4  -2  10       19.22       15.18      0.87 o 
  -3  -2  10       24.64       24.91      1.29 o 
  -2  -2  10      143.30      140.98      2.98 o 
  -1  -2  10      492.64      501.68      8.15 o 
   0  -2  10      166.66      165.82      2.88 o 
   1  -2  10      147.60      162.60      2.44 o 
   2  -2  10      104.69       97.74      2.05 o 
   3  -2  10      471.93      427.08      4.85 o 
   4  -2  10      572.13      509.32      6.23 o 
   5  -2  10      182.99      186.24      3.05 o 
   6  -2  10       68.02       67.61      1.69 o 
   7  -2  10       15.20       17.52      1.21 o 
   8  -2  10       13.72        9.41      0.79 o 
   9  -2  10      373.06      373.10      5.03 o 
  10  -2  10      101.74       96.49      4.44 o 
  11  -2  10       33.33       34.67      2.05 o 
  12  -2  10       30.63       33.21      2.02 o 
 -12  -1  10        0.43        1.31      0.82 o 
 -11  -1  10       29.94       28.46      1.39 o 
 -10  -1  10        7.57        7.72      0.88 o 
  -9  -1  10      290.29      293.91      4.68 o 
  -8  -1  10      131.21      124.66      2.67 o 
  -7  -1  10      147.64      146.75      2.90 o 
  -6  -1  10        0.00        0.50      0.46 o 
  -5  -1  10      149.71      145.03      2.75 o 
  -4  -1  10      106.81       99.56      1.95 o 
  -3  -1  10      598.25      597.47      6.35 o 
  -2  -1  10      491.79      479.39      6.26 o 
  -1  -1  10        0.64        1.48      0.49 o 
   0  -1  10      364.63      383.35      5.96 o 
   1  -1  10      790.22      782.34      8.00 o 
   2  -1  10       97.60       80.85      1.60 o 
   3  -1  10       55.21       47.96      1.39 o 
   4  -1  10        4.73        3.22      0.53 o 
   5  -1  10       82.17       78.88      1.87 o 
   6  -1  10        2.26        2.18      0.52 o 
   7  -1  10      140.40      132.40      2.56 o 
   8  -1  10      108.48      110.26      2.34 o 
   9  -1  10       16.13       14.78      1.00 o 
  10  -1  10       71.55       71.31      2.68 o 
  11  -1  10       16.99       18.38      1.54 o 
 -12   0  10        3.28        2.79      0.96 o 
 -11   0  10       45.55       45.03      1.58 o 
 -10   0  10       62.51       63.20      3.45 o 
  -9   0  10       12.47       12.96      1.11 o 
  -8   0  10       24.94       20.40      1.20 o 
  -7   0  10      209.84      210.38      3.82 o 
  -6   0  10       67.90       66.85      1.37 o 
  -5   0  10       76.32       86.13      2.00 o 
  -4   0  10        3.90        4.24      0.59 o 
  -3   0  10        1.27        0.79      0.36 o 
  -2   0  10        1.04        1.30      0.85 o 
  -1   0  10      277.31      294.01      4.40 o 
   0   0  10      360.11      370.90      5.26 o 
   1   0  10       15.25       10.74      0.85 o 
   2   0  10       18.19       17.62      0.86 o 
   3   0  10      365.31      313.02      4.33 o 
   4   0  10      149.22      162.29      2.81 o 
   5   0  10        0.01        0.66      0.47 o 
   6   0  10      357.40      336.52      4.74 o 
   7   0  10       66.39       66.82      1.64 o 
   8   0  10       15.86       16.07      1.19 o 
   9   0  10        2.89        2.33      0.80 o 
  10   0  10       56.93       59.30      2.18 o 
  11   0  10       26.31       29.10      2.24 o 
 -12   1  10        0.22        0.23      0.79 o 
 -11   1  10      170.05      163.65      5.10 o 
 -10   1  10      122.44      121.10      3.76 o 
  -9   1  10        9.08        8.37      1.11 o 
  -8   1  10       12.90       11.60      1.00 o 
  -7   1  10       23.08       21.13      1.26 o 
  -6   1  10        0.06       -0.19      0.44 o 
  -5   1  10       32.35       33.26      1.32 o 
  -4   1  10       23.47       20.43      0.92 o 
  -3   1  10        1.05        2.01      0.44 o 
  -2   1  10        0.05        0.46      0.36 o 
  -1   1  10       88.90       92.01      2.68 o 
   0   1  10      295.66      293.16      4.42 o 
   1   1  10        0.02        0.46      0.47 o 
   2   1  10        8.35        6.48      0.69 o 
   3   1  10      187.13      173.25      2.93 o 
   4   1  10        1.06        2.08      0.53 o 
   5   1  10        3.73        4.41      0.64 o 
   6   1  10      122.84      124.63      2.55 o 
   7   1  10       25.12       26.81      1.22 o 
   8   1  10        1.09        0.61      0.57 o 
   9   1  10       59.16       61.46      1.97 o 
  10   1  10       36.38       36.40      1.66 o 
  11   1  10        6.19        6.49      1.16 o 
 -12   2  10       29.48       30.82      2.70 o 
 -11   2  10      139.36      135.37      3.69 o 
 -10   2  10      152.54      152.18      2.99 o 
  -9   2  10        0.89        1.39      0.58 o 
  -8   2  10       63.45       66.16      1.95 o 
  -7   2  10      124.02      129.81      2.82 o 
  -6   2  10       25.62       23.45      1.28 o 
  -5   2  10       49.22       47.71      1.57 o 
  -4   2  10       17.41       17.74      1.00 o 
  -3   2  10        0.62        0.60      0.42 o 
  -2   2  10      183.44      191.99      2.66 o 
  -1   2  10       31.04       30.34      1.44 o 
   0   2  10        0.09       -0.26      0.42 o 
   1   2  10        2.20        1.94      0.67 o 
   2   2  10       65.05       74.94      2.48 o 
   3   2  10      166.49      159.37      4.46 o 
   4   2  10        8.04        9.06      0.81 o 
   5   2  10       22.29       24.47      1.26 o 
   6   2  10        7.60        9.98      1.17 o 
   7   2  10        0.62        0.78      0.51 o 
   8   2  10        8.58        7.57      0.89 o 
   9   2  10        1.73        1.62      0.72 o 
  10   2  10       10.42       10.62      1.39 o 
 -12   3  10        3.36        3.91      0.98 o 
 -11   3  10        1.49        1.81      0.80 o 
 -10   3  10        0.55       -0.09      0.65 o 
  -9   3  10       30.91       29.84      1.89 o 
  -8   3  10      179.65      178.02      3.44 o 
  -7   3  10      183.57      173.05      3.37 o 
  -6   3  10      268.77      268.79      4.53 o 
  -5   3  10      325.47      311.30      4.59 o 
  -4   3  10       42.38       43.38      1.18 o 
  -3   3  10       23.37       25.66      1.06 o 
  -2   3  10       71.28       68.80      1.84 o 
  -1   3  10        1.69        1.32      0.46 o 
   0   3  10      145.91      153.11      3.21 o 
   1   3  10      332.49      324.35      5.40 o 
   2   3  10      193.22      183.70      4.41 o 
   3   3  10        5.19        2.85      0.82 o 
   4   3  10        0.06        0.65      0.60 o 
   5   3  10       20.80       21.66      1.74 o 
   6   3  10       38.79       44.52      2.13 o 
   7   3  10       10.73       11.78      1.02 o 
   8   3  10      162.55      168.87      3.60 o 
   9   3  10       47.38       49.61      2.28 o 
  10   3  10        5.10        4.04      0.99 o 
 -12   4  10        9.80        9.14      1.22 o 
 -11   4  10       34.05       33.15      1.98 o 
 -10   4  10       15.98       16.85      1.42 o 
  -9   4  10       71.68       73.71      2.49 o 
  -8   4  10      139.58      144.95      2.98 o 
  -7   4  10       79.47       74.45      2.05 o 
  -6   4  10      445.88      461.78      6.83 o 
  -5   4  10        4.96        3.67      0.61 o 
  -4   4  10      468.70      471.92      5.60 o 
  -3   4  10        1.06        1.32      0.42 o 
  -2   4  10       65.75       70.22      1.50 o 
  -1   4  10        0.04        0.36      0.91 o 
   0   4  10        0.00       -0.52      0.46 o 
   1   4  10      134.22      131.28      3.43 o 
   2   4  10      658.24      665.17     11.37 o 
   3   4  10       23.28       28.05      1.94 o 
   4   4  10       28.66       41.02      2.88 o 
   5   4  10       77.98       82.12      3.10 o 
   6   4  10       84.35       82.61      2.66 o 
   7   4  10        1.06        2.25      1.11 o 
   8   4  10        1.44        1.00      1.33 o 
   9   4  10      116.84      109.83      9.36 o 
 -12   5  10        8.42        7.34      1.14 o 
 -11   5  10        8.76        7.33      1.08 o 
 -10   5  10        8.99        7.99      1.37 o 
  -9   5  10        2.01        2.15      0.76 o 
  -8   5  10       26.42       28.37      1.54 o 
  -7   5  10        7.69        5.21      0.87 o 
  -6   5  10      101.54      106.42      2.38 o 
  -5   5  10      102.67      106.81      2.34 o 
  -4   5  10      254.79      261.98      4.31 o 
  -3   5  10       23.98       23.53      1.03 o 
  -2   5  10        8.15        7.56      0.75 o 
  -1   5  10      132.81      136.33      3.04 o 
   0   5  10       93.40       93.39      2.51 o 
   1   5  10       35.40       40.89      2.48 o 
   2   5  10      382.54      385.73      9.26 o 
   3   5  10       93.68       92.22      3.69 o 
   4   5  10      125.01      128.33      5.38 o 
   5   5  10       25.22       22.56      2.00 o 
   6   5  10       48.38       54.23      4.92 o 
   7   5  10       70.57       76.10      5.22 o 
   8   5  10        0.32       -0.91      1.46 o 
 -12   6  10        0.30        0.62      0.77 o 
 -11   6  10        4.16        4.48      0.94 o 
 -10   6  10      113.57      108.25      3.15 o 
  -9   6  10        1.31        1.80      0.76 o 
  -8   6  10        0.29       -0.06      0.50 o 
  -7   6  10       19.31       20.24      1.24 o 
  -6   6  10        0.78        0.77      0.52 o 
  -5   6  10      119.12      114.10      2.50 o 
  -4   6  10       13.19       10.86      0.91 o 
  -3   6  10        0.80        1.44      0.59 o 
  -2   6  10      202.47      207.86      3.92 o 
  -1   6  10        1.78        1.97      0.66 o 
   0   6  10      748.01      750.11     12.58 o 
   1   6  10      182.81      187.08      5.65 o 
   2   6  10       28.19       24.65      2.27 o 
   3   6  10        1.66        0.49      0.82 o 
   4   6  10        0.46        0.06      0.67 o 
   5   6  10      101.16      112.01      4.41 o 
   6   6  10        5.60        8.94      2.47 o 
   7   6  10        3.79        4.21      2.05 o 
 -11   7  10        0.23        0.57      0.75 o 
 -10   7  10        3.33        2.88      0.87 o 
  -9   7  10        0.03       -0.93      0.60 o 
  -8   7  10        0.15        1.21      0.53 o 
  -7   7  10       45.30       41.64      3.16 o 
  -6   7  10       38.22       38.70      1.55 o 
  -5   7  10        3.27        3.30      0.67 o 
  -4   7  10        9.55        8.86      0.88 o 
  -3   7  10       19.99       18.77      0.97 o 
  -2   7  10       19.64       18.64      1.25 o 
  -1   7  10      123.61      127.08      3.07 o 
   0   7  10       21.49       22.74      2.34 o 
   1   7  10        0.16        0.72      0.93 o 
   2   7  10        2.72        2.80      1.18 o 
   3   7  10       25.40       24.57      2.44 o 
   4   7  10        4.16        4.31      1.16 o 
   5   7  10        0.11       -0.86      0.99 o 
   6   7  10       34.65       35.50      5.29 o 
 -11   8  10        3.83        4.23      1.01 o 
 -10   8  10        3.57        3.14      0.90 o 
  -9   8  10        0.27        0.47      0.70 o 
  -8   8  10       18.31       17.32      1.00 o 
  -7   8  10        7.18        7.38      0.81 o 
  -6   8  10        1.73        1.50      0.60 o 
  -5   8  10        0.42        0.15      0.52 o 
  -4   8  10        4.62        5.79      0.81 o 
  -3   8  10        4.15        4.49      1.05 o 
  -2   8  10        9.01        9.00      1.22 o 
  -1   8  10      400.16      408.53      7.83 o 
   0   8  10        0.29       -0.14      1.03 o 
   1   8  10       13.33       16.00      2.37 o 
   2   8  10        0.05       -0.25      1.22 o 
   3   8  10        2.67        0.76      1.53 o 
   4   8  10        0.15       -1.23      1.21 o 
   5   8  10       51.54       58.30      3.53 o 
 -10   9  10        1.59        0.18      0.78 o 
  -9   9  10        1.79        1.29      0.88 o 
  -8   9  10       69.62       68.73      2.62 o 
  -7   9  10        3.22        2.63      0.69 o 
  -6   9  10       25.33       25.62      1.52 o 
  -5   9  10       12.55       10.62      1.08 o 
  -4   9  10       58.80       60.27      2.14 o 
  -3   9  10       27.14       25.25      2.31 o 
  -2   9  10       18.75       20.79      3.43 o 
  -1   9  10        0.02       -0.11      0.83 o 
   0   9  10        3.81        3.50      1.11 o 
   1   9  10       58.83       52.54      2.98 o 
   2   9  10       52.82       52.10      3.80 o 
   3   9  10        7.33        8.32      2.14 o 
   4   9  10        0.02        0.22      1.51 o 
  -9  10  10       13.34       14.30      1.50 o 
  -8  10  10        0.74        0.40      0.83 o 
  -7  10  10        0.55        0.22      0.59 o 
  -6  10  10        0.77        0.27      0.65 o 
  -5  10  10        3.94        5.14      0.93 o 
  -4  10  10        7.44        5.84      1.35 o 
  -3  10  10        4.09        3.90      1.76 o 
  -2  10  10        0.72        0.64      1.56 o 
  -1  10  10       30.65       34.82      2.22 o 
   0  10  10        1.11        1.64      2.37 o 
   1  10  10        0.08        0.15      1.03 o 
   2  10  10        7.21        4.71      1.70 o 
  -7  11  10        8.21       10.32      1.01 o 
  -6  11  10       47.52       48.09      2.08 o 
  -5  11  10       13.53       13.48      1.29 o 
  -4  11  10        3.48        3.98      1.29 o 
  -3  11  10      134.47      144.09      7.29 o 
  -2  11  10        1.60        1.35      1.75 o 
  -1  11  10        0.17        2.31      1.82 o 
   0  11  10        2.04        2.91      1.16 o 
  -1 -12  11       56.92       57.71      2.49 o 
   0 -12  11       69.70       74.07      4.04 o 
   1 -12  11       44.22       45.06      3.49 o 
   2 -12  11      115.24      120.17      5.50 o 
   3 -12  11       46.94       48.18      2.70 o 
   4 -12  11        6.07        5.23      0.92 o 
   5 -12  11       55.58       57.05      2.13 o 
   6 -12  11        3.21        3.05      1.14 o 
   7 -12  11       18.13       17.17      1.54 o 
  -3 -11  11        6.73        8.09      1.57 o 
  -2 -11  11        0.27        0.69      0.90 o 
  -1 -11  11      375.92      385.97      7.62 o 
   0 -11  11      156.06      168.11      4.10 o 
   1 -11  11       14.16       15.44      2.77 o 
   2 -11  11       20.01       19.84      1.82 o 
   3 -11  11        3.56        2.57      0.86 o 
   4 -11  11       20.65       27.00      1.57 o 
   5 -11  11       40.15       39.62      1.72 o 
   6 -11  11       28.20       26.99      1.30 o 
   7 -11  11        0.77        0.01      0.80 o 
   8 -11  11        4.23        4.19      1.03 o 
  -4 -10  11        1.75        3.95      2.67 o 
  -3 -10  11        0.03       -1.29      0.85 o 
  -2 -10  11       13.69       13.46      1.51 o 
  -1 -10  11        1.57        1.61      0.86 o 
   0 -10  11      356.55      380.63      7.29 o 
   1 -10  11      142.63      147.96      3.54 o 
   2 -10  11      140.41      137.43      3.98 o 
   3 -10  11       28.49       30.40      1.53 o 
   4 -10  11       35.95       31.65      1.51 o 
   5 -10  11       47.75       53.91      2.08 o 
   6 -10  11       19.82       22.25      1.34 o 
   7 -10  11      127.73      119.24      3.23 o 
   8 -10  11      134.57      130.54      3.43 o 
   9 -10  11        0.12        0.35      0.74 o 
  -6  -9  11       42.17       44.23      2.81 o 
  -5  -9  11      157.36      157.42     11.16 o 
  -4  -9  11       50.11       47.75      5.11 o 
  -3  -9  11      188.36      194.44      6.51 o 
  -2  -9  11        0.17       -0.09      0.74 o 
  -1  -9  11       68.45       71.25      2.64 o 
   0  -9  11       88.85       92.26      4.01 o 
   1  -9  11        0.32        1.55      0.69 o 
   2  -9  11        0.61       -0.28      0.67 o 
   3  -9  11       14.27       16.60      1.12 o 
   4  -9  11      165.91      176.92      3.24 o 
   5  -9  11        0.02        0.16      0.49 o 
   6  -9  11      295.95      301.92      6.00 o 
   7  -9  11      269.26      268.38      5.21 o 
   8  -9  11        0.26       -0.31      0.66 o 
   9  -9  11       66.04       68.31      2.42 o 
  10  -9  11        8.51       10.38      1.21 o 
  -7  -8  11       52.39       57.91      3.22 o 
  -6  -8  11        0.13        1.30      1.04 o 
  -5  -8  11        0.59        1.30      1.12 o 
  -4  -8  11        1.09        1.96      1.10 o 
  -3  -8  11        0.92        1.74      0.97 o 
  -2  -8  11        3.43        2.72      0.89 o 
  -1  -8  11        0.95        0.42      0.68 o 
   0  -8  11       64.47       65.24      2.38 o 
   1  -8  11       20.40       19.06      1.23 o 
   2  -8  11        0.64        1.01      0.42 o 
   3  -8  11       22.20       19.66      1.16 o 
   4  -8  11        3.56        4.95      0.81 o 
   5  -8  11        3.43        3.86      0.65 o 
   6  -8  11        2.64        1.49      0.54 o 
   7  -8  11        0.12        0.01      0.46 o 
   8  -8  11        7.94        8.56      1.54 o 
   9  -8  11       11.67        8.50      1.18 o 
  10  -8  11      160.57      156.64      3.74 o 
  11  -8  11        5.35        4.78      0.99 o 
  -8  -7  11        1.52        3.76      1.58 o 
  -7  -7  11      503.34      489.26     21.12 o 
  -6  -7  11      170.73      171.23      4.78 o 
  -5  -7  11        0.08       -0.13      0.89 o 
  -4  -7  11       84.36       89.93      3.78 o 
  -3  -7  11        9.21       10.57      1.50 o 
  -2  -7  11       20.94       22.24      2.07 o 
  -1  -7  11      107.37      111.67      3.68 o 
   0  -7  11       81.88       82.43      2.65 o 
   1  -7  11       55.58       52.74      1.70 o 
   2  -7  11      188.25      194.14      2.89 o 
   3  -7  11      196.99      208.33      4.55 o 
   4  -7  11      102.76      111.08      2.37 o 
   5  -7  11      104.66      102.24      2.28 o 
   6  -7  11       68.17       65.39      1.81 o 
   7  -7  11       86.59       88.14      1.95 o 
   8  -7  11        0.71        0.28      0.64 o 
   9  -7  11        1.86        1.60      0.72 o 
  10  -7  11       66.84       68.73      2.44 o 
  11  -7  11       21.81       22.05      1.60 o 
  -8  -6  11       26.27       25.84      2.78 o 
  -7  -6  11       57.73       56.03      5.54 o 
  -6  -6  11       92.50      102.16      4.02 o 
  -5  -6  11      346.05      348.04      9.39 o 
  -4  -6  11        0.01        1.11      0.77 o 
  -3  -6  11      129.82      116.29      4.09 o 
  -2  -6  11       42.01       41.51      2.48 o 
  -1  -6  11      248.52      258.53      5.43 o 
   0  -6  11       10.37        6.91      0.84 o 
   1  -6  11      118.18      120.54      2.50 o 
   2  -6  11       31.92       32.89      1.16 o 
   3  -6  11       22.85       21.63      1.16 o 
   4  -6  11        0.91        1.09      0.47 o 
   5  -6  11       37.96       38.51      1.51 o 
   6  -6  11        4.82        3.73      0.60 o 
   7  -6  11       58.63       61.75      1.63 o 
   8  -6  11       50.58       53.15      2.12 o 
   9  -6  11        0.12       -0.08      0.76 o 
  10  -6  11        0.27        0.34      0.70 o 
  11  -6  11       72.00       71.26      2.51 o 
  -9  -5  11        3.36        3.64      1.36 o 
  -8  -5  11       65.36       55.97      5.56 o 
  -7  -5  11       74.47       74.63      3.78 o 
  -6  -5  11        2.64        3.70      1.46 o 
  -5  -5  11      137.21      137.02      3.93 o 
  -4  -5  11      141.95      155.13      4.12 o 
  -3  -5  11       21.62       19.81      1.60 o 
  -2  -5  11        1.43        3.17      0.97 o 
  -1  -5  11       75.35       69.11      2.95 o 
   0  -5  11      179.43      179.84      3.65 o 
   1  -5  11        0.53        0.73      0.44 o 
   2  -5  11       43.29       43.99      1.83 o 
   3  -5  11       41.82       43.70      1.69 o 
   4  -5  11       20.18       19.94      1.11 o 
   5  -5  11      357.53      347.49      4.83 o 
   6  -5  11      106.65      111.47      2.31 o 
   7  -5  11      223.13      228.96      3.60 o 
   8  -5  11       46.58       44.73      1.40 o 
   9  -5  11        2.88        1.22      1.04 o 
  10  -5  11      259.95      260.35      5.12 o 
  11  -5  11        4.45        4.37      0.94 o 
 -10  -4  11       18.33       19.06      1.82 o 
  -9  -4  11       47.49       49.05      2.71 o 
  -8  -4  11       15.03       14.92      1.56 o 
  -7  -4  11       53.51       47.94      2.59 o 
  -6  -4  11       42.93       40.20      3.02 o 
  -5  -4  11       15.01       14.03      1.41 o 
  -4  -4  11       33.68       31.49      1.99 o 
  -3  -4  11       47.83       42.88      2.33 o 
  -2  -4  11       19.39       17.07      3.17 o 
  -1  -4  11       50.47       49.92      2.39 o 
   0  -4  11       37.53       34.83      1.59 o 
   1  -4  11      139.84      141.14      2.72 o 
   2  -4  11       67.65       65.28      1.48 o 
   3  -4  11       42.45       39.28      1.64 o 
   4  -4  11      128.85      113.77      2.32 o 
   5  -4  11        8.51        6.74      0.71 o 
   6  -4  11       37.98       42.47      1.49 o 
   7  -4  11       41.80       42.15      1.90 o 
   8  -4  11        0.34        0.49      0.39 o 
   9  -4  11      144.68      152.20      3.63 o 
  10  -4  11       23.11       24.17      1.66 o 
  11  -4  11        1.34        1.56      0.81 o 
 -10  -3  11        5.14        5.83      1.04 o 
  -9  -3  11        4.97        4.18      0.92 o 
  -8  -3  11       81.48       81.73      3.52 o 
  -7  -3  11        0.02        0.14      0.74 o 
  -6  -3  11       24.75       27.44      1.84 o 
  -5  -3  11      112.03      111.56      5.57 o 
  -4  -3  11      179.65      166.36      4.10 o 
  -3  -3  11        4.35        7.12      1.41 o 
  -2  -3  11        3.87        4.23      0.83 o 
  -1  -3  11       11.57       14.43      1.09 o 
   0  -3  11       77.74       84.38      2.28 o 
   1  -3  11      203.41      200.45      3.39 o 
   2  -3  11      158.08      159.47      2.49 o 
   3  -3  11        1.31        1.23      0.41 o 
   4  -3  11       43.11       37.48      1.59 o 
   5  -3  11        0.02       -0.07      0.42 o 
   6  -3  11      106.56      111.37      2.33 o 
   7  -3  11       91.88       93.93      2.13 o 
   8  -3  11       10.52       11.56      0.77 o 
   9  -3  11      494.25      471.45      7.73 o 
  10  -3  11        2.58        2.07      0.83 o 
  11  -3  11        0.11        0.03      0.73 o 
 -11  -2  11       13.65       14.71      1.62 o 
 -10  -2  11        8.88       10.86      1.56 o 
  -9  -2  11        3.88        5.13      0.88 o 
  -8  -2  11        7.56        6.86      0.92 o 
  -7  -2  11      112.98      116.67      2.66 o 
  -6  -2  11       92.39       94.37      2.99 o 
  -5  -2  11       13.71       11.32      1.36 o 
  -4  -2  11       28.20       31.27      1.55 o 
  -3  -2  11       44.57       49.99      4.27 o 
  -2  -2  11       64.17       62.23      1.95 o 
  -1  -2  11       59.02       58.08      1.87 o 
   0  -2  11       69.01       74.01      2.12 o 
   1  -2  11      102.78       94.66      2.36 o 
   2  -2  11        9.69        7.69      0.64 o 
   3  -2  11      163.48      152.80      2.41 o 
   4  -2  11       11.88       16.73      1.01 o 
   5  -2  11        1.98        2.42      0.53 o 
   6  -2  11       53.30       56.50      1.67 o 
   7  -2  11       11.37        9.89      0.87 o 
   8  -2  11        6.67        4.49      0.68 o 
   9  -2  11        0.18        0.50      0.73 o 
  10  -2  11       22.68       20.39      1.60 o 
  11  -2  11      102.53      110.83      3.26 o 
 -11  -1  11       64.58       66.00      2.68 o 
 -10  -1  11      172.37      180.94      3.88 o 
  -9  -1  11       45.14       43.04      1.84 o 
  -8  -1  11      125.09      124.49      2.77 o 
  -7  -1  11      103.74      105.65      2.47 o 
  -6  -1  11        0.40        1.25      0.55 o 
  -5  -1  11      316.40      318.53      4.81 o 
  -4  -1  11      186.73      181.06      5.55 o 
  -3  -1  11       17.89       19.03      1.18 o 
  -2  -1  11        5.44        5.17      0.76 o 
  -1  -1  11      987.65     1007.08     13.59 o 
   0  -1  11      696.84      706.40     10.01 o 
   1  -1  11        0.36       -0.25      0.44 o 
   2  -1  11       89.02       77.80      2.20 o 
   3  -1  11       80.02       77.27      2.11 o 
   4  -1  11        4.20        2.97      0.56 o 
   5  -1  11       25.26       27.22      1.29 o 
   6  -1  11        5.60        5.34      0.70 o 
   7  -1  11       16.82       16.04      1.06 o 
   8  -1  11      163.89      152.65      2.95 o 
   9  -1  11       50.13       51.17      2.84 o 
  10  -1  11       92.83       94.75      3.30 o 
  11  -1  11       13.09       13.84      1.46 o 
 -11   0  11        4.00        3.09      0.71 o 
 -10   0  11        0.16       -0.06      0.63 o 
  -9   0  11       27.51       27.94      1.60 o 
  -8   0  11        4.28        4.38      0.81 o 
  -7   0  11        1.39        0.77      0.59 o 
  -6   0  11       79.29       79.03      1.71 o 
  -5   0  11        4.77        5.43      0.80 o 
  -4   0  11      780.20      808.83     10.95 o 
  -3   0  11       72.70       75.70      1.86 o 
  -2   0  11      527.01      557.17      8.24 o 
  -1   0  11      211.39      215.89      4.09 o 
   0   0  11       13.77       15.26      1.13 o 
   1   0  11      649.53      615.74      9.19 o 
   2   0  11       16.89       14.58      0.97 o 
   3   0  11       52.90       48.22      2.00 o 
   4   0  11      208.77      212.24      3.48 o 
   5   0  11       15.56       15.73      1.14 o 
   6   0  11       19.83       23.71      1.62 o 
   7   0  11      174.35      173.82      2.93 o 
   8   0  11      433.54      424.91      7.80 o 
   9   0  11       66.45       60.09      2.06 o 
  10   0  11        2.51        2.81      1.03 o 
 -11   1  11       45.71       51.31      2.52 o 
 -10   1  11      515.77      510.98      8.19 o 
  -9   1  11        5.28        4.94      0.84 o 
  -8   1  11       36.78       33.36      1.72 o 
  -7   1  11        4.49        5.06      0.78 o 
  -6   1  11       12.20       11.36      1.02 o 
  -5   1  11      222.84      215.86      3.39 o 
  -4   1  11        0.62        0.81      0.48 o 
  -3   1  11      138.15      136.52      2.95 o 
  -2   1  11      455.60      470.27      8.36 o 
  -1   1  11       26.31       25.38      1.68 o 
   0   1  11        1.15        3.49      1.08 o 
   1   1  11       57.51       62.47      2.31 o 
   2   1  11        7.94        8.19      1.17 o 
   3   1  11      126.64      120.00      3.14 o 
   4   1  11      191.50      194.85      3.33 o 
   5   1  11       31.42       30.33      1.43 o 
   6   1  11       56.07       51.42      1.76 o 
   7   1  11       94.90       97.12      2.89 o 
   8   1  11       20.22       19.11      1.37 o 
   9   1  11       49.29       51.30      2.12 o 
  10   1  11        7.11        7.31      0.96 o 
 -12   2  11       49.76       49.09      3.14 o 
 -11   2  11       13.15       12.71      1.40 o 
 -10   2  11        3.16        2.80      0.82 o 
  -9   2  11       22.45       22.58      1.37 o 
  -8   2  11       78.22       75.47      2.20 o 
  -7   2  11        1.62        1.25      0.85 o 
  -6   2  11      111.47      107.83      2.64 o 
  -5   2  11       38.22       36.78      1.23 o 
  -4   2  11       37.15       36.78      1.24 o 
  -3   2  11        5.06        5.91      0.58 o 
  -2   2  11      204.88      210.06      3.45 o 
  -1   2  11      167.39      160.67      3.51 o 
   0   2  11      198.43      204.99      7.33 o 
   1   2  11      139.39      133.07      3.57 o 
   2   2  11      130.81      115.55      3.29 o 
   3   2  11      152.90      139.98      5.17 o 
   4   2  11       49.58       55.88      4.49 o 
   5   2  11      132.67      126.07      3.28 o 
   6   2  11       55.37       63.78      2.14 o 
   7   2  11        3.13        2.00      0.63 o 
   8   2  11       63.96       65.38      2.26 o 
   9   2  11        0.00        0.05      0.69 o 
 -12   3  11        2.39        2.09      0.94 o 
 -11   3  11      105.08       99.89      5.15 o 
 -10   3  11        8.70        8.61      1.21 o 
  -9   3  11        8.78        7.25      0.87 o 
  -8   3  11       12.69       12.75      1.08 o 
  -7   3  11        6.92        7.59      0.89 o 
  -6   3  11        0.02       -0.11      0.51 o 
  -5   3  11       24.55       25.07      1.28 o 
  -4   3  11      129.75      135.22      2.36 o 
  -3   3  11       34.21       40.21      1.35 o 
  -2   3  11       65.91       68.67      1.79 o 
  -1   3  11        0.16       -0.13      0.50 o 
   0   3  11        6.86        6.87      1.11 o 
   1   3  11      118.16      106.07      3.06 o 
   2   3  11       38.00       35.39      2.13 o 
   3   3  11       82.58       84.24      2.98 o 
   4   3  11       29.19       36.21      2.80 o 
   5   3  11        1.01        1.79      1.10 o 
   6   3  11      165.66      172.34      4.01 o 
   7   3  11        7.99        8.57      1.53 o 
   8   3  11        1.23        1.68      1.11 o 
   9   3  11        5.92        7.16      1.49 o 
 -11   4  11       10.03        9.46      1.25 o 
 -10   4  11        0.24       -0.13      0.70 o 
  -9   4  11        4.67        4.21      0.74 o 
  -8   4  11        0.23        0.45      0.98 o 
  -7   4  11        0.03       -0.34      0.50 o 
  -6   4  11       50.32       49.21      1.77 o 
  -5   4  11        5.81        6.03      0.76 o 
  -4   4  11       10.29       10.31      0.73 o 
  -3   4  11        1.34        1.85      0.49 o 
  -2   4  11       22.94       21.23      1.15 o 
  -1   4  11      102.28      101.37      2.62 o 
   0   4  11        8.57        6.72      0.89 o 
   1   4  11        6.03        6.20      1.83 o 
   2   4  11       40.50       41.94      2.25 o 
   3   4  11        4.87        5.98      1.14 o 
   4   4  11        3.77        3.81      1.05 o 
   5   4  11        4.56        6.47      1.60 o 
   6   4  11       61.75       56.26      3.36 o 
   7   4  11        2.69        3.50      1.83 o 
   8   4  11        9.74        9.03      2.35 o 
 -11   5  11       20.66       23.97      3.34 o 
 -10   5  11       19.06       19.55      1.59 o 
  -9   5  11       27.88       24.92      1.24 o 
  -8   5  11       26.80       25.34      1.42 o 
  -7   5  11      279.46      268.50      4.75 o 
  -6   5  11       40.88       39.75      1.76 o 
  -5   5  11        2.41        1.71      0.59 o 
  -4   5  11        7.58        9.14      0.69 o 
  -3   5  11       59.60       65.26      1.94 o 
  -2   5  11       14.89       15.20      1.03 o 
  -1   5  11       42.78       40.77      1.81 o 
   0   5  11       48.49       48.87      1.97 o 
   1   5  11        1.25        1.11      0.94 o 
   2   5  11       36.39       43.12      2.96 o 
   3   5  11       18.64       14.79      1.56 o 
   4   5  11        5.72        8.37      1.33 o 
   5   5  11      208.29      205.09      7.80 o 
   6   5  11       70.88       69.73      5.21 o 
   7   5  11       75.21       69.54      5.14 o 
 -11   6  11       48.67       46.21      2.33 o 
 -10   6  11       18.57       14.99      2.15 o 
  -9   6  11       34.31       32.76      2.01 o 
  -8   6  11        8.80        7.18      0.84 o 
  -7   6  11       92.65       91.28      2.55 o 
  -6   6  11        2.54        2.12      0.66 o 
  -5   6  11       57.16       55.76      1.87 o 
  -4   6  11        1.52        2.14      0.63 o 
  -3   6  11       84.30       85.52      2.75 o 
  -2   6  11       71.82       78.99      4.99 o 
  -1   6  11       17.62       19.25      1.37 o 
   0   6  11      218.92      215.00      5.16 o 
   1   6  11      121.59      119.87      4.45 o 
   2   6  11       88.22       79.99      3.68 o 
   3   6  11       45.05       43.72      3.97 o 
   4   6  11       55.84       56.55      3.49 o 
   5   6  11        6.89        7.80      1.34 o 
   6   6  11        0.18        0.74      1.74 o 
 -11   7  11        9.19        9.42      1.26 o 
 -10   7  11        0.01       -0.47      0.67 o 
  -9   7  11       19.39       23.06      2.50 o 
  -8   7  11       29.61       31.43      1.49 o 
  -7   7  11       14.66       14.06      1.17 o 
  -6   7  11        6.14        6.51      0.85 o 
  -5   7  11       31.39       29.41      1.53 o 
  -4   7  11       10.83       11.41      1.05 o 
  -3   7  11       28.58       31.72      1.73 o 
  -2   7  11       29.42       26.90      2.55 o 
  -1   7  11        0.36        0.30      0.76 o 
   0   7  11      149.79      152.41      6.74 o 
   1   7  11      122.75      115.24      5.52 o 
   2   7  11        1.66        1.46      1.45 o 
   3   7  11       55.75       63.31      4.40 o 
   4   7  11       86.22       93.46      3.54 o 
   5   7  11       34.19       33.58      2.95 o 
 -10   8  11        2.85        2.61      0.93 o 
  -9   8  11        3.86        3.89      1.02 o 
  -8   8  11        4.08        4.92      0.75 o 
  -7   8  11       33.93       32.86      1.69 o 
  -6   8  11       89.26       87.38      2.51 o 
  -5   8  11        2.18        2.12      0.98 o 
  -4   8  11       44.28       42.50      2.79 o 
  -3   8  11      318.35      346.02      8.42 o 
  -2   8  11      212.62      225.53     11.39 o 
  -1   8  11       17.71       16.09      1.71 o 
   0   8  11       47.35       50.49      2.83 o 
   1   8  11       26.88       21.33      2.79 o 
   2   8  11        0.35       -1.30      1.23 o 
   3   8  11       21.05       22.10      3.09 o 
   4   8  11        9.66       11.60      2.56 o 
  -9   9  11       24.31       20.61      1.74 o 
  -8   9  11        0.13       -0.79      0.72 o 
  -7   9  11        0.23       -0.28      0.62 o 
  -6   9  11        3.18        3.31      0.84 o 
  -5   9  11        2.68        3.36      0.84 o 
  -4   9  11       11.41       10.65      1.64 o 
  -3   9  11       87.29       95.57      5.75 o 
  -2   9  11       42.88       42.96      2.19 o 
  -1   9  11        3.67        3.21      1.09 o 
   0   9  11        7.44        9.44      1.57 o 
   1   9  11        4.45        5.03      1.58 o 
   2   9  11       11.51       17.59      2.65 o 
  -7  10  11        2.08        2.57      0.77 o 
  -6  10  11        0.62        0.28      0.83 o 
  -5  10  11        0.06        0.55      0.98 o 
  -4  10  11       39.89       40.42      2.86 o 
  -3  10  11      124.86      115.63      6.43 o 
  -2  10  11       28.88       26.15      3.68 o 
  -1  10  11        0.10        0.33      0.95 o 
   0  10  11        2.42        1.03      1.05 o 
   2 -12  12        0.56       -0.53      1.02 o 
   3 -12  12       31.97       32.07      2.85 o 
   4 -12  12       10.52        8.54      1.78 o 
  -1 -11  12      192.17      205.60      5.52 o 
   0 -11  12       30.31       32.96      2.04 o 
   1 -11  12        6.17        6.82      3.43 o 
   2 -11  12       16.23       15.21      2.38 o 
   3 -11  12      101.62      109.74      3.63 o 
   4 -11  12       70.96       65.99      2.32 o 
   5 -11  12       35.88       33.77      1.72 o 
   6 -11  12       24.34       24.90      1.31 o 
   7 -11  12        2.76        2.76      0.94 o 
  -3 -10  12      188.02      192.55      6.04 o 
  -2 -10  12       11.70       14.17      2.24 o 
  -1 -10  12      190.19      195.57      4.87 o 
   0 -10  12      148.35      145.47      4.73 o 
   1 -10  12       79.86       78.21      4.22 o 
   2 -10  12       60.87       65.64      3.73 o 
   3 -10  12       18.81       18.88      2.06 o 
   4 -10  12        0.08       -0.08      0.63 o 
   5 -10  12       14.41       15.15      1.19 o 
   6 -10  12       28.19       31.01      1.54 o 
   7 -10  12        1.61        3.20      0.93 o 
   8 -10  12       68.74       75.72      2.72 o 
  -5  -9  12       17.70       15.68      2.10 o 
  -4  -9  12       47.76       44.33      3.17 o 
  -3  -9  12        5.60        6.36      1.42 o 
  -2  -9  12       65.24       69.54      3.28 o 
  -1  -9  12       42.47       44.55      2.32 o 
   0  -9  12       96.17       94.36      3.02 o 
   1  -9  12       47.22       48.58      2.08 o 
   2  -9  12      304.90      324.68      6.88 o 
   3  -9  12        0.07        0.17      0.57 o 
   4  -9  12        0.62       -0.40      0.53 o 
   5  -9  12      128.10      129.80      3.12 o 
   6  -9  12        1.48        2.54      0.68 o 
   7  -9  12       41.93       40.30      2.15 o 
   8  -9  12       43.89       44.61      2.28 o 
   9  -9  12        1.72        2.09      1.17 o 
  -6  -8  12       24.89       22.60      2.09 o 
  -5  -8  12       36.89       32.57      2.76 o 
  -4  -8  12       48.19       52.36      3.14 o 
  -3  -8  12       32.02       31.81      2.59 o 
  -2  -8  12       21.53       26.31      3.95 o 
  -1  -8  12      678.22      692.06     11.80 o 
   0  -8  12       55.03       46.53      2.21 o 
   1  -8  12      227.34      222.21      4.83 o 
   2  -8  12       62.08       66.69      2.37 o 
   3  -8  12       62.50       66.53      1.97 o 
   4  -8  12       63.06       70.33      1.98 o 
   5  -8  12        5.30        5.99      0.82 o 
   6  -8  12      243.20      241.05      5.00 o 
   7  -8  12      178.29      178.97      3.29 o 
   8  -8  12       43.56       42.94      2.21 o 
   9  -8  12       26.28       26.37      2.49 o 
  10  -8  12        6.96        6.83      1.08 o 
  -7  -7  12        0.87        2.65      1.49 o 
  -6  -7  12        0.03        0.90      1.00 o 
  -5  -7  12       79.13       79.64      3.15 o 
  -4  -7  12       75.70       76.84      5.94 o 
  -3  -7  12       84.52       84.06      3.64 o 
  -2  -7  12       43.24       46.44      2.73 o 
  -1  -7  12        0.06       -0.46      1.13 o 
   0  -7  12        1.23        1.08      0.71 o 
   1  -7  12       46.19       49.68      2.08 o 
   2  -7  12       67.66       71.57      2.57 o 
   3  -7  12       96.19       94.94      2.70 o 
   4  -7  12       12.73        9.98      0.92 o 
   5  -7  12       67.79       67.57      1.88 o 
   6  -7  12       52.96       56.24      1.94 o 
   7  -7  12       98.78       98.31      2.33 o 
   8  -7  12        7.82        8.59      1.12 o 
   9  -7  12        1.60        1.21      0.79 o 
  10  -7  12       31.45       31.63      1.94 o 
  -8  -6  12       33.36       31.57      3.07 o 
  -7  -6  12        1.41        1.89      1.37 o 
  -6  -6  12        1.58        2.64      1.04 o 
  -5  -6  12        8.28       10.86      1.79 o 
  -4  -6  12        3.28        3.39      1.15 o 
  -3  -6  12       67.12       65.67      3.27 o 
  -2  -6  12      155.48      146.12      4.71 o 
  -1  -6  12       68.06       67.97      2.52 o 
   0  -6  12       70.84       73.35      2.56 o 
   1  -6  12       13.40       13.90      1.01 o 
   2  -6  12        0.92        0.26      0.47 o 
   3  -6  12       43.52       47.87      1.69 o 
   4  -6  12       19.38       21.64      1.21 o 
   5  -6  12        3.40        3.57      0.66 o 
   6  -6  12        0.39        0.66      0.52 o 
   7  -6  12      170.52      158.05      3.12 o 
   8  -6  12       93.72       94.59      2.84 o 
   9  -6  12        6.65        7.84      1.08 o 
  10  -6  12       36.91       32.40      1.95 o 
  -8  -5  12        7.05        3.92      1.46 o 
  -7  -5  12        8.15        5.54      1.57 o 
  -6  -5  12      110.83      111.93      3.68 o 
  -5  -5  12      204.40      208.68      5.19 o 
  -4  -5  12        7.70        9.68      1.30 o 
  -3  -5  12       15.22       16.07      1.79 o 
  -2  -5  12      116.43      120.55      4.10 o 
  -1  -5  12       61.06       50.06      3.24 o 
   0  -5  12       28.79       24.94      1.51 o 
   1  -5  12       52.54       57.63      1.95 o 
   2  -5  12       30.61       27.76      1.87 o 
   3  -5  12      144.18      141.25      2.89 o 
   4  -5  12       12.55       11.52      0.93 o 
   5  -5  12       58.78       61.83      1.80 o 
   6  -5  12        0.22       -0.05      0.49 o 
   7  -5  12        0.35        1.36      0.62 o 
   8  -5  12       23.57       23.26      0.96 o 
   9  -5  12        0.65        1.21      0.75 o 
  10  -5  12       36.00       33.47      1.98 o 
  -9  -4  12       29.39       34.09      3.01 o 
  -8  -4  12       16.63       13.85      2.04 o 
  -7  -4  12      144.16      152.92      5.55 o 
  -6  -4  12      172.77      176.16      5.96 o 
  -5  -4  12        0.20        1.96      0.87 o 
  -4  -4  12      436.85      439.11      8.33 o 
  -3  -4  12       56.49       55.90      2.43 o 
  -2  -4  12      223.49      231.15      6.14 o 
  -1  -4  12       70.05       72.05      2.90 o 
   0  -4  12      156.81      161.31      3.50 o 
   1  -4  12        9.66       12.65      1.47 o 
   2  -4  12       17.90       17.49      1.07 o 
   3  -4  12       75.26       72.04      1.59 o 
   4  -4  12      104.20      108.09      2.37 o 
   5  -4  12        2.13        1.04      0.51 o 
   6  -4  12      231.07      235.13      3.81 o 
   7  -4  12       13.24       13.38      0.99 o 
   8  -4  12        2.19        1.86      0.53 o 
   9  -4  12      173.50      172.54      7.46 o 
  10  -4  12        7.46        5.24      1.01 o 
  -9  -3  12        3.43        3.41      1.13 o 
  -8  -3  12      127.87      134.46      6.57 o 
  -7  -3  12       36.45       37.71      3.01 o 
  -6  -3  12       56.60       59.43      3.24 o 
  -5  -3  12        6.10        4.50      0.99 o 
  -4  -3  12      141.28      146.36      3.94 o 
  -3  -3  12       98.11       96.08      3.04 o 
  -2  -3  12        5.20        8.83      1.32 o 
  -1  -3  12      481.06      493.26      7.69 o 
   0  -3  12       39.29       35.87      1.89 o 
   1  -3  12        6.92        7.49      0.87 o 
   2  -3  12      163.59      167.60      3.10 o 
   3  -3  12       13.85       14.61      0.84 o 
   4  -3  12      437.00      441.93      6.04 o 
   5  -3  12        5.06        5.75      0.73 o 
   6  -3  12       21.34       22.35      1.26 o 
   7  -3  12       32.79       33.69      1.52 o 
   8  -3  12       17.83       18.12      1.24 o 
   9  -3  12      228.44      235.43      5.21 o 
  10  -3  12        2.64        1.80      0.83 o 
 -10  -2  12       25.90       28.94      1.83 o 
  -9  -2  12        5.52        4.98      0.99 o 
  -8  -2  12        4.73        4.73      1.06 o 
  -7  -2  12       10.63        8.28      1.19 o 
  -6  -2  12       21.07       19.06      2.15 o 
  -5  -2  12      177.20      168.74     11.26 o 
  -4  -2  12       52.86       51.08      2.21 o 
  -3  -2  12       24.49       21.92      1.63 o 
  -2  -2  12        5.86        3.78      1.04 o 
  -1  -2  12      148.23      153.47      6.13 o 
   0  -2  12        1.12        1.08      0.65 o 
   1  -2  12       74.10       68.27      2.11 o 
   2  -2  12      260.11      267.07      4.26 o 
   3  -2  12       21.51       21.79      1.19 o 
   4  -2  12       13.14        8.18      0.83 o 
   5  -2  12       92.56       86.37      2.12 o 
   6  -2  12        3.40        4.67      0.70 o 
   7  -2  12       75.51       74.92      2.02 o 
   8  -2  12      105.55      103.99      2.54 o 
   9  -2  12       36.03       37.20      1.58 o 
  10  -2  12       19.96       20.87      1.67 o 
 -10  -1  12        1.63        0.35      0.72 o 
  -9  -1  12       14.11       13.46      1.25 o 
  -8  -1  12        6.62        9.06      1.36 o 
  -7  -1  12        0.08        0.43      0.64 o 
  -6  -1  12       25.06       23.44      1.20 o 
  -5  -1  12       30.86       26.67      2.34 o 
  -4  -1  12       28.28       26.06      1.89 o 
  -3  -1  12        0.16       -0.04      0.66 o 
  -2  -1  12      927.67      912.76     12.70 o 
  -1  -1  12      149.50      150.99      3.81 o 
   0  -1  12       70.09       65.99      2.11 o 
   1  -1  12      170.63      171.36      6.13 o 
   2  -1  12       50.53       46.38      1.86 o 
   3  -1  12        4.23        4.96      0.83 o 
   4  -1  12        2.44        2.72      0.61 o 
   5  -1  12        0.03       -0.09      0.50 o 
   6  -1  12       24.80       26.33      1.38 o 
   7  -1  12      130.72      125.13      2.93 o 
   8  -1  12      601.94      609.56      7.54 o 
   9  -1  12        3.21        3.49      1.10 o 
  10  -1  12       14.93       18.85      1.65 o 
 -10   0  12        0.77        1.70      0.75 o 
  -9   0  12       32.14       32.49      2.51 o 
  -8   0  12      139.58      149.57      5.03 o 
  -7   0  12      154.34      156.06      3.50 o 
  -6   0  12       25.09       26.66      1.58 o 
  -5   0  12      108.22      105.23      4.41 o 
  -4   0  12      106.33      108.41      3.78 o 
  -3   0  12       18.54       19.65      1.89 o 
  -2   0  12       51.96       61.91      2.40 o 
  -1   0  12        2.00        0.74      0.70 o 
   0   0  12       53.40       50.28      1.85 o 
   1   0  12       13.96       11.86      1.31 o 
   2   0  12        4.76        2.49      0.69 o 
   3   0  12       62.74       61.48      2.13 o 
   4   0  12        0.27        0.70      0.65 o 
   5   0  12       11.70       12.70      1.01 o 
   6   0  12        6.93        6.51      0.82 o 
   7   0  12        0.08       -0.29      0.62 o 
   8   0  12        5.28        4.52      0.89 o 
   9   0  12       53.61       51.68      3.14 o 
 -11   1  12       23.52       23.97      1.96 o 
 -10   1  12        0.72        0.99      0.69 o 
  -9   1  12       45.50       47.19      2.00 o 
  -8   1  12       43.18       42.78      1.94 o 
  -7   1  12      174.64      176.31      5.57 o 
  -6   1  12        4.44        4.62      0.80 o 
  -5   1  12       11.36       12.35      0.88 o 
  -4   1  12       55.25       53.02      1.97 o 
  -3   1  12       15.25       18.10      1.54 o 
  -2   1  12      143.48      138.05      4.69 o 
  -1   1  12      204.85      200.10      4.98 o 
   0   1  12      368.70      356.18      8.50 o 
   1   1  12      151.78      143.15      3.81 o 
   2   1  12        0.08       -0.61      0.60 o 
   3   1  12        0.48        1.30      1.44 o 
   4   1  12        0.58        0.77      0.66 o 
   5   1  12        5.49        5.72      0.98 o 
   6   1  12       10.27       10.67      1.22 o 
   7   1  12      180.27      177.05      3.33 o 
   8   1  12        0.48       -0.38      0.65 o 
   9   1  12       12.88       11.99      1.19 o 
 -11   2  12        3.99        3.35      1.07 o 
 -10   2  12       42.56       42.54      1.74 o 
  -9   2  12        0.04       -0.18      0.61 o 
  -8   2  12       21.42       21.90      1.45 o 
  -7   2  12      257.88      266.70      5.78 o 
  -6   2  12      155.70      151.68      3.39 o 
  -5   2  12       22.31       22.69      1.24 o 
  -4   2  12      123.11      129.77      3.13 o 
  -3   2  12      260.93      271.04      4.21 o 
  -2   2  12       51.53       54.64      1.90 o 
  -1   2  12      198.61      195.46      6.76 o 
   0   2  12      129.81      136.25      3.59 o 
   1   2  12       17.82       13.26      2.80 o 
   2   2  12       10.20       10.47      1.70 o 
   3   2  12      156.06      167.87      4.45 o 
   4   2  12        1.05       -0.42      0.96 o 
   5   2  12        0.68        0.31      1.02 o 
   6   2  12      171.90      169.29      5.37 o 
   7   2  12       93.73       90.69      3.12 o 
   8   2  12       19.44       17.69      2.02 o 
 -11   3  12       48.50       43.89      2.50 o 
 -10   3  12        9.48        8.56      0.88 o 
  -9   3  12       39.45       39.74      2.66 o 
  -8   3  12       52.60       54.94      2.10 o 
  -7   3  12        0.96        0.26      0.59 o 
  -6   3  12       11.48       11.27      1.09 o 
  -5   3  12       86.83       91.16      2.53 o 
  -4   3  12        0.39        0.75      0.58 o 
  -3   3  12       65.48       67.58      2.70 o 
  -2   3  12      213.89      211.67      4.13 o 
  -1   3  12      144.11      153.23      3.89 o 
   0   3  12        8.84       11.10      1.23 o 
   1   3  12       12.08       10.41      1.71 o 
   2   3  12      164.95      157.09      4.29 o 
   3   3  12       48.49       56.88      2.71 o 
   4   3  12       31.67       32.13      2.23 o 
   5   3  12       31.64       28.41      3.71 o 
   6   3  12       54.26       51.44      4.44 o 
   7   3  12        0.09        0.51      1.47 o 
   8   3  12       36.88       33.59      3.78 o 
 -11   4  12        3.34        1.53      0.90 o 
 -10   4  12       24.86       24.78      1.94 o 
  -9   4  12       83.82       82.10      4.04 o 
  -8   4  12      115.90      118.86      2.93 o 
  -7   4  12        0.10       -0.04      0.60 o 
  -6   4  12       13.38       13.79      1.20 o 
  -5   4  12      153.85      158.14      3.50 o 
  -4   4  12        5.62        5.31      0.73 o 
  -3   4  12      228.27      235.97      4.33 o 
  -2   4  12       25.30       26.66      1.54 o 
  -1   4  12        2.72        1.88      0.69 o 
   0   4  12      100.84      101.34      3.52 o 
   1   4  12       59.95       58.35      3.47 o 
   2   4  12      182.18      180.88      5.80 o 
   3   4  12        1.05        0.77      0.86 o 
   4   4  12       37.22       35.01      2.75 o 
   5   4  12       10.11       10.11      2.52 o 
   6   4  12       12.30       12.59      2.20 o 
   7   4  12       38.69       38.31      4.33 o 
 -10   5  12       44.51       41.35      2.66 o 
  -9   5  12       52.33       51.77      1.85 o 
  -8   5  12        0.52       -0.27      0.61 o 
  -7   5  12        1.21        1.03      0.64 o 
  -6   5  12      123.69      119.65      2.99 o 
  -5   5  12      145.97      147.21      3.11 o 
  -4   5  12       14.28       13.73      0.98 o 
  -3   5  12       40.66       47.76      1.81 o 
  -2   5  12        0.97       -0.10      0.62 o 
  -1   5  12       79.99       77.58      2.40 o 
   0   5  12        6.46        5.73      1.29 o 
   1   5  12       42.75       43.83      3.01 o 
   2   5  12        0.05       -0.81      0.93 o 
   3   5  12      127.21      132.59      4.84 o 
   4   5  12       47.94       43.95      3.15 o 
   5   5  12       72.65       72.24      3.03 o 
   6   5  12       29.67       29.67      4.01 o 
 -10   6  12        1.63        1.43      0.90 o 
  -9   6  12       45.69       44.67      1.61 o 
  -8   6  12        0.39        0.51      0.64 o 
  -7   6  12       37.00       42.18      1.90 o 
  -6   6  12       61.36       56.88      2.05 o 
  -5   6  12       11.70       12.17      1.09 o 
  -4   6  12        5.82        6.15      1.10 o 
  -3   6  12       27.57       25.75      2.12 o 
  -2   6  12       14.87       18.62      1.61 o 
  -1   6  12        4.02        2.81      0.80 o 
   0   6  12       88.90       88.95      3.19 o 
   1   6  12        4.06        4.51      1.66 o 
   2   6  12        8.14        5.67      1.81 o 
   3   6  12       15.83       19.31      2.87 o 
   4   6  12        5.86        6.95      1.37 o 
   5   6  12       66.06       66.40      3.20 o 
  -9   7  12        1.55       -0.75      0.85 o 
  -8   7  12       19.68       19.06      1.37 o 
  -7   7  12        7.07        7.23      1.00 o 
  -6   7  12       96.82      101.58      2.82 o 
  -5   7  12       15.73       15.21      1.32 o 
  -4   7  12        0.69       -0.97      0.97 o 
  -3   7  12       50.83       55.47      2.28 o 
  -2   7  12      106.53      103.39      3.58 o 
  -1   7  12        4.20        6.98      3.02 o 
   0   7  12        7.70        7.27      1.46 o 
   1   7  12      166.79      160.71      6.83 o 
   2   7  12        1.62        0.70      1.39 o 
   3   7  12       57.91       67.64      4.68 o 
   4   7  12        9.37        9.21      2.32 o 
  -9   8  12        0.07       -0.50      0.82 o 
  -8   8  12        0.23        0.21      0.63 o 
  -7   8  12        0.11        0.67      0.71 o 
  -6   8  12       13.36       14.96      1.32 o 
  -5   8  12       43.18       40.69      2.77 o 
  -4   8  12       10.14        7.36      2.12 o 
  -3   8  12       21.48       27.98      3.67 o 
  -2   8  12       86.49       92.46      4.22 o 
  -1   8  12        1.88        0.78      0.93 o 
   0   8  12      132.39      138.44      4.72 o 
   1   8  12       14.72       14.03      2.33 o 
   2   8  12       19.78       19.71      2.80 o 
   3   8  12       31.38       29.78      3.57 o 
  -7   9  12       23.37       25.17      1.97 o 
  -6   9  12        9.67        7.72      1.09 o 
  -5   9  12        1.87        1.22      1.10 o 
  -4   9  12       13.84       14.10      2.71 o 
  -3   9  12       63.13       63.21      4.80 o 
  -2   9  12        2.91       -0.87      1.48 o 
  -1   9  12        7.23        4.84      1.22 o 
   0   9  12       60.97       58.04      3.11 o 
   1   9  12        0.40        0.16      1.33 o 
  -4  10  12       20.46       18.11      3.01 o 
  -3  10  12        0.52       -0.20      1.66 o 
   1 -11  13       66.22       67.25      4.09 o 
   2 -11  13       58.81       61.08      6.80 o 
   3 -11  13        0.99        1.69      1.33 o 
   4 -11  13        0.02        0.44      0.89 o 
   5 -11  13       51.50       50.98      2.08 o 
  -2 -10  13        2.51        4.30      1.31 o 
  -1 -10  13       11.28       10.12      2.47 o 
   0 -10  13       78.22       77.35      2.73 o 
   1 -10  13        6.02        4.08      1.46 o 
   2 -10  13       68.72       64.15      9.32 o 
   3 -10  13        1.93        1.94      1.30 o 
   4 -10  13       21.60       24.80      2.68 o 
   5 -10  13        2.39        3.02      0.81 o 
   6 -10  13       36.61       35.36      1.75 o 
   7 -10  13        0.32       -0.53      0.79 o 
  -3  -9  13      202.21      199.30      7.42 o 
  -2  -9  13       43.71       48.92      3.74 o 
  -1  -9  13       27.24       27.66      2.87 o 
   0  -9  13       50.19       53.48      2.42 o 
   1  -9  13       37.89       41.93      4.15 o 
   2  -9  13        0.39        2.40      1.59 o 
   3  -9  13       31.90       26.29      2.02 o 
   4  -9  13        9.45        9.43      1.35 o 
   5  -9  13       33.22       35.17      1.78 o 
   6  -9  13        0.96        0.74      0.81 o 
   7  -9  13       13.84       12.70      1.64 o 
   8  -9  13        8.07        9.41      1.28 o 
  -5  -8  13       35.82       40.31      5.32 o 
  -4  -8  13       29.06       30.97      3.97 o 
  -3  -8  13      114.37      116.11     13.14 o 
  -2  -8  13      261.29      282.66      7.51 o 
  -1  -8  13       75.11       78.48      3.69 o 
   0  -8  13       10.81       12.59      1.72 o 
   1  -8  13       27.88       27.55      1.75 o 
   2  -8  13        0.01        0.46      1.05 o 
   3  -8  13       45.03       46.43      2.22 o 
   4  -8  13       15.47       16.35      1.27 o 
   5  -8  13       11.89       11.09      1.27 o 
   6  -8  13       18.73       22.59      1.39 o 
   7  -8  13      119.48      121.83      2.70 o 
   8  -8  13      239.40      257.99      5.40 o 
  -6  -7  13      160.22      157.32      4.73 o 
  -5  -7  13        1.66        1.67      1.22 o 
  -4  -7  13        5.87        6.00      1.48 o 
  -3  -7  13        2.21        2.92      1.20 o 
  -2  -7  13       58.37       61.90      3.11 o 
  -1  -7  13       72.97       78.55      2.87 o 
   0  -7  13       90.92       90.65      2.99 o 
   1  -7  13      192.95      206.35      4.72 o 
   2  -7  13       11.41       15.83      1.11 o 
   3  -7  13       23.51       22.18      1.64 o 
   4  -7  13      441.49      457.34      6.33 o 
   5  -7  13       10.45       10.52      1.06 o 
   6  -7  13        9.54       12.26      1.08 o 
   7  -7  13        0.29        0.60      0.60 o 
   8  -7  13       20.45       22.76      1.73 o 
   9  -7  13       55.45       68.82      2.64 o 
  -7  -6  13      124.99      125.57      5.62 o 
  -6  -6  13        0.56        0.17      0.92 o 
  -5  -6  13       18.87       19.90      1.87 o 
  -4  -6  13        6.08        5.38      1.38 o 
  -3  -6  13       60.24       66.84      3.23 o 
  -2  -6  13      320.15      331.56      8.25 o 
  -1  -6  13        0.44       -0.61      0.67 o 
   0  -6  13       10.64        9.42      1.44 o 
   1  -6  13        5.36        6.28      0.89 o 
   2  -6  13        2.27        2.16      0.60 o 
   3  -6  13      115.58      113.91      3.14 o 
   4  -6  13        1.65        3.09      0.69 o 
   5  -6  13      299.14      298.67      4.66 o 
   6  -6  13        3.89        5.07      0.82 o 
   7  -6  13       20.86       21.98      1.35 o 
   8  -6  13       54.43       56.86      2.51 o 
   9  -6  13       33.98       32.63      2.01 o 
  -7  -5  13        0.95        1.21      1.30 o 
  -6  -5  13       23.81       22.79      1.99 o 
  -5  -5  13       25.72       30.48      2.20 o 
  -4  -5  13       29.85       27.93      2.87 o 
  -3  -5  13       10.52       10.45      1.62 o 
  -2  -5  13       55.82       56.09      6.68 o 
  -1  -5  13       28.19       28.58      2.06 o 
   0  -5  13       79.06       74.32      4.60 o 
   1  -5  13      118.24      117.09      2.96 o 
   2  -5  13       46.71       49.73      1.69 o 
   3  -5  13       21.91       23.77      1.63 o 
   4  -5  13        0.21        0.20      0.52 o 
   5  -5  13       95.71       96.34      2.35 o 
   6  -5  13       50.19       47.65      2.02 o 
   7  -5  13        2.54        3.22      0.76 o 
   8  -5  13      170.63      182.21      3.93 o 
   9  -5  13        0.04       -0.44      0.93 o 
  -8  -4  13       13.15       12.16      2.32 o 
  -7  -4  13        1.50        0.00      1.12 o 
  -6  -4  13       52.94       50.58      3.57 o 
  -5  -4  13       46.35       43.82      3.79 o 
  -4  -4  13        1.08       -0.26      0.75 o 
  -3  -4  13       67.81       69.57      3.21 o 
  -2  -4  13        1.10        0.67      0.88 o 
  -1  -4  13        5.13        5.33      1.35 o 
   0  -4  13        0.02        0.08      0.58 o 
   1  -4  13        1.09        1.45      0.65 o 
   2  -4  13       57.40       60.65      1.93 o 
   3  -4  13        6.55        6.79      1.23 o 
   4  -4  13       59.58       63.90      1.90 o 
   5  -4  13      180.69      180.02      3.34 o 
   6  -4  13       11.68        8.60      0.97 o 
   7  -4  13       11.05       10.69      1.03 o 
   8  -4  13       34.39       34.53      1.32 o 
   9  -4  13        9.10        9.63      1.25 o 
  -9  -3  13        0.40        1.63      1.29 o 
  -8  -3  13        0.03        0.49      1.15 o 
  -7  -3  13      106.59      120.03      4.86 o 
  -6  -3  13      116.46      122.81      4.86 o 
  -5  -3  13       30.95       32.34      2.20 o 
  -4  -3  13       14.39       12.99      1.45 o 
  -3  -3  13        1.90        3.06      0.92 o 
  -2  -3  13        1.04       -0.01      1.33 o 
  -1  -3  13       47.62       44.63      2.57 o 
   0  -3  13        0.11        0.30      0.59 o 
   1  -3  13       75.97       74.01      2.30 o 
   2  -3  13      104.72      106.18      2.76 o 
   3  -3  13        0.08        0.85      0.64 o 
   4  -3  13        2.31        2.80      0.65 o 
   5  -3  13        3.82        3.46      0.69 o 
   6  -3  13      131.12      123.39      2.90 o 
   7  -3  13       69.48       71.08      2.16 o 
   8  -3  13        3.99        3.62      0.68 o 
   9  -3  13       60.70       61.08      2.14 o 
  -9  -2  13        0.05        0.53      1.04 o 
  -8  -2  13        1.66       -0.16      0.96 o 
  -7  -2  13      136.13      140.13     10.18 o 
  -6  -2  13      133.30      143.93      8.74 o 
  -5  -2  13      109.90      111.52      4.46 o 
  -4  -2  13      129.78      135.97      4.43 o 
  -3  -2  13       20.51       23.23      1.77 o 
  -2  -2  13       84.26       83.81      3.41 o 
  -1  -2  13       36.44       39.10      2.18 o 
   0  -2  13        6.84        8.88      1.04 o 
   1  -2  13      293.97      289.33      5.29 o 
   2  -2  13       84.14       81.71      2.53 o 
   3  -2  13      182.19      189.22      4.15 o 
   4  -2  13       28.33       27.86      2.54 o 
   5  -2  13       98.93      101.13      2.42 o 
   6  -2  13       22.29       26.86      1.67 o 
   7  -2  13      273.15      274.92      4.80 o 
   8  -2  13       22.02       21.78      1.71 o 
   9  -2  13        0.71        0.20      0.64 o 
  -9  -1  13       36.23       35.64      2.63 o 
  -8  -1  13       11.44        9.09      2.10 o 
  -7  -1  13       90.13       84.73      3.62 o 
  -6  -1  13       35.43       38.70      1.66 o 
  -5  -1  13        8.47       11.37      2.51 o 
  -4  -1  13       78.94       82.14      3.51 o 
  -3  -1  13      128.09      141.58      5.93 o 
  -2  -1  13       97.40       99.16      3.14 o 
  -1  -1  13       29.94       34.61      2.08 o 
   0  -1  13       28.40       30.25      1.70 o 
   1  -1  13      259.50      257.83      4.93 o 
   2  -1  13       22.56       24.80      1.53 o 
   3  -1  13       84.59       76.86      3.05 o 
   4  -1  13       10.66       11.28      1.49 o 
   5  -1  13       68.61       69.01      3.55 o 
   6  -1  13      281.58      297.42      5.06 o 
   7  -1  13       59.31       51.14      2.15 o 
   8  -1  13       28.06       27.89      1.44 o 
   9  -1  13      141.63      142.68      3.22 o 
 -10   0  13        3.31        2.18      1.01 o 
  -9   0  13        8.70        7.32      1.25 o 
  -8   0  13        5.97        5.98      1.07 o 
  -7   0  13      201.64      207.34      5.90 o 
  -6   0  13       57.98       64.44      3.07 o 
  -5   0  13        0.96        1.35      0.84 o 
  -4   0  13        0.76        0.55      0.91 o 
  -3   0  13        0.16        0.82      1.11 o 
  -2   0  13       60.84       61.81      2.52 o 
  -1   0  13        5.12        6.10      1.27 o 
   0   0  13      128.98      135.24      4.56 o 
   1   0  13      263.05      251.95      5.58 o 
   2   0  13       78.86       68.63      2.25 o 
   3   0  13        4.87        2.74      1.01 o 
   4   0  13      168.19      174.78      4.87 o 
   5   0  13       70.78       69.44      3.97 o 
   6   0  13        6.31        5.65      1.49 o 
   7   0  13       14.17       14.16      1.48 o 
   8   0  13      105.65      101.99      4.35 o 
 -10   1  13       25.11       23.33      2.25 o 
  -9   1  13       27.80       29.12      1.75 o 
  -8   1  13        4.25        5.56      0.95 o 
  -7   1  13        0.14        0.26      0.69 o 
  -6   1  13       34.00       35.75      4.02 o 
  -5   1  13       70.94       77.21      2.32 o 
  -4   1  13      600.04      586.56     11.82 o 
  -3   1  13      632.48      628.64     10.33 o 
  -2   1  13       60.86       59.08      3.95 o 
  -1   1  13       12.80        8.78      1.58 o 
   0   1  13        8.69       13.34      1.68 o 
   1   1  13       16.33       20.15      1.68 o 
   2   1  13       13.85        9.96      1.34 o 
   3   1  13        0.37       -1.18      0.83 o 
   4   1  13        6.86        7.14      1.64 o 
   5   1  13       27.51       29.13      3.65 o 
   6   1  13      173.06      183.04      5.74 o 
   7   1  13      279.64      283.89      6.03 o 
   8   1  13       11.11       11.61      1.71 o 
 -10   2  13       22.30       19.31      1.38 o 
  -9   2  13      161.43      161.97      3.67 o 
  -8   2  13        2.87        2.52      0.84 o 
  -7   2  13        1.50        1.01      1.00 o 
  -6   2  13       40.10       34.66      2.11 o 
  -5   2  13       23.25       23.38      1.30 o 
  -4   2  13       94.11      101.09      3.41 o 
  -3   2  13       40.09       37.85      2.15 o 
  -2   2  13        0.02       -0.87      0.54 o 
  -1   2  13       48.51       47.33      2.03 o 
   0   2  13       92.54       89.35      2.94 o 
   1   2  13       19.39       18.90      1.56 o 
   2   2  13       36.06       35.10      2.27 o 
   3   2  13        1.74        3.95      1.05 o 
   4   2  13       57.54       46.31      4.66 o 
   5   2  13       32.70       31.03      3.92 o 
   6   2  13        4.95        3.20      1.91 o 
   7   2  13        7.96        9.30      1.68 o 
 -10   3  13       43.13       38.28      2.39 o 
  -9   3  13        5.86        4.39      0.89 o 
  -8   3  13       17.54       14.56      1.29 o 
  -7   3  13       64.11       65.66      2.25 o 
  -6   3  13       51.83       55.65      2.69 o 
  -5   3  13        2.00       -0.03      1.34 o 
  -4   3  13       68.35       69.77      3.95 o 
  -3   3  13      118.25      117.59      3.46 o 
  -2   3  13      171.35      161.17      3.60 o 
  -1   3  13       11.66       12.56      1.70 o 
   0   3  13        9.23        8.10      1.17 o 
   1   3  13        9.08        8.83      2.01 o 
   2   3  13        0.01        1.02      0.88 o 
   3   3  13        1.80        1.33      1.07 o 
   4   3  13       43.12       42.63      6.99 o 
   5   3  13        0.10        1.06      1.73 o 
   6   3  13       33.99       26.10      2.60 o 
   7   3  13       33.38       32.21      3.96 o 
 -10   4  13        9.65        9.83      1.99 o 
  -9   4  13        8.42        9.84      1.51 o 
  -8   4  13        0.14        1.24      0.74 o 
  -7   4  13        4.48        5.02      0.91 o 
  -6   4  13        8.57        8.48      1.07 o 
  -5   4  13      110.57      115.11      4.14 o 
  -4   4  13       22.48       23.54      1.28 o 
  -3   4  13       31.94       33.71      1.90 o 
  -2   4  13       22.04       18.90      1.39 o 
  -1   4  13      303.50      320.80      5.78 o 
   0   4  13        4.12        3.43      0.93 o 
   1   4  13        0.03        0.32      0.93 o 
   2   4  13       19.40       14.88      2.47 o 
   3   4  13       11.67       10.03      2.60 o 
   4   4  13       25.29       27.87      3.44 o 
   5   4  13       11.34        9.28      2.52 o 
   6   4  13       16.05       16.81      5.87 o 
  -9   5  13        1.76        1.40      0.70 o 
  -8   5  13        5.93        6.23      0.98 o 
  -7   5  13        9.07        6.91      1.00 o 
  -6   5  13       30.39       28.82      1.73 o 
  -5   5  13       73.05       77.95      3.41 o 
  -4   5  13       90.18       97.19      4.31 o 
  -3   5  13        0.00       -0.78      0.65 o 
  -2   5  13        6.22        4.67      0.99 o 
  -1   5  13       38.84       41.32      1.99 o 
   0   5  13        4.61        5.19      1.60 o 
   1   5  13       14.07       16.28      2.48 o 
   2   5  13        8.50        7.81      2.00 o 
   3   5  13       79.03       85.99      5.15 o 
   4   5  13        7.24        6.82      1.60 o 
   5   5  13       16.44       17.59      1.88 o 
  -9   6  13        0.01        0.18      0.62 o 
  -8   6  13        0.04       -0.04      0.69 o 
  -7   6  13       53.47       54.14      2.20 o 
  -6   6  13      169.73      177.89      3.98 o 
  -5   6  13        5.53        4.53      1.29 o 
  -4   6  13        6.54        6.49      2.08 o 
  -3   6  13        4.07        2.31      1.38 o 
  -2   6  13        1.37        1.30      0.83 o 
  -1   6  13       97.33       95.85      5.74 o 
   0   6  13       21.14       19.20      2.57 o 
   1   6  13        0.30        0.75      1.23 o 
   2   6  13       20.71       23.27      3.04 o 
   3   6  13        0.23        0.82      1.49 o 
   4   6  13        1.37       -0.13      1.00 o 
  -8   7  13        0.04       -0.44      0.67 o 
  -7   7  13       62.48       58.73      2.31 o 
  -6   7  13       21.79       21.44      2.09 o 
  -5   7  13        6.12        5.59      1.51 o 
  -4   7  13        2.81        5.11      1.98 o 
  -3   7  13       54.80       50.39      4.85 o 
  -2   7  13        7.09        8.06      1.33 o 
  -1   7  13        0.36        0.43      0.95 o 
   0   7  13        2.28        3.05      1.22 o 
   1   7  13       95.68       92.85      5.09 o 
   2   7  13      123.27      134.74      6.51 o 
   3   7  13        1.19        3.14      1.77 o 
  -7   8  13        5.72        5.21      0.99 o 
  -6   8  13        0.13        0.21      1.03 o 
  -5   8  13        4.12        2.77      1.75 o 
  -4   8  13        1.75        0.79      1.68 o 
  -3   8  13       14.34        8.80      2.54 o 
  -2   8  13      111.96      126.07      3.98 o 
  -1   8  13        1.06        0.47      1.38 o 
   0   8  13        0.07       -0.81      1.00 o 
   1   8  13       10.79       12.41      2.33 o 
   1 -10  14       10.99       11.32      2.05 o 
   2 -10  14        0.24        1.56      1.37 o 
   3 -10  14       59.88       61.57      3.67 o 
   4 -10  14       29.39       27.70      2.12 o 
  -2  -9  14        9.55       11.73      3.73 o 
  -1  -9  14      164.49      171.19      6.13 o 
   0  -9  14        3.17        2.93      1.01 o 
   1  -9  14        0.95       -0.12      1.19 o 
   2  -9  14       51.13       52.33      5.31 o 
   3  -9  14       15.34       18.71      2.28 o 
   4  -9  14        8.17        5.27      1.20 o 
   5  -9  14       24.34       22.19      2.33 o 
   6  -9  14       15.68       16.70      1.30 o 
  -3  -8  14       47.85       53.15      3.86 o 
  -2  -8  14      123.93      124.47      4.66 o 
  -1  -8  14       67.39       67.79      2.85 o 
   0  -8  14       35.58       36.32      2.40 o 
   1  -8  14       67.71       71.56      2.53 o 
   2  -8  14       81.42       81.39      4.65 o 
   3  -8  14        1.04        2.31      1.24 o 
   4  -8  14        3.94        3.43      1.06 o 
   5  -8  14        0.75        0.72      0.67 o 
   6  -8  14        1.45        1.02      0.70 o 
   7  -8  14      178.09      187.94      3.66 o 
  -4  -7  14       27.55       26.79      3.80 o 
  -3  -7  14       19.37       16.18      3.11 o 
  -2  -7  14       83.44       75.75      3.88 o 
  -1  -7  14       84.21       90.82      4.71 o 
   0  -7  14       11.21       15.67      1.54 o 
   1  -7  14       24.32       22.57      1.66 o 
   2  -7  14       49.12       49.08      3.50 o 
   3  -7  14        5.30        5.09      1.36 o 
   4  -7  14        0.45        2.99      1.33 o 
   5  -7  14        9.27        8.96      1.04 o 
   6  -7  14        5.63        7.05      0.95 o 
   7  -7  14       78.25       81.81      2.69 o 
   8  -7  14        0.53       -0.12      0.84 o 
  -5  -6  14        2.47        1.32      1.02 o 
  -4  -6  14      195.40      213.12     11.02 o 
  -3  -6  14      253.48      250.97      7.11 o 
  -2  -6  14       45.51       43.67      3.00 o 
  -1  -6  14        4.34        5.25      1.10 o 
   0  -6  14      177.99      176.86      4.51 o 
   1  -6  14      182.38      194.07      4.63 o 
   2  -6  14        1.11        0.42      0.63 o 
   3  -6  14       51.91       50.94      2.63 o 
   4  -6  14       34.76       33.55      2.23 o 
   5  -6  14        5.63        6.74      0.96 o 
   6  -6  14       27.10       29.66      1.65 o 
   7  -6  14      114.19      111.59      2.77 o 
   8  -6  14       63.91       60.38      2.70 o 
  -6  -5  14        3.18        2.95      1.14 o 
  -5  -5  14        0.27       -1.46      0.84 o 
  -4  -5  14      102.33      101.69      4.21 o 
  -3  -5  14      130.53      136.66      6.00 o 
  -2  -5  14        1.76        1.93      1.11 o 
  -1  -5  14       65.74       68.62      3.21 o 
   0  -5  14      175.93      192.32      5.93 o 
   1  -5  14        0.31        0.04      0.65 o 
   2  -5  14      111.89      121.28      3.03 o 
   3  -5  14      185.12      190.04      4.36 o 
   4  -5  14       13.94       15.11      1.82 o 
   5  -5  14       59.64       62.29      2.24 o 
   6  -5  14       53.63       61.26      2.15 o 
   7  -5  14       23.18       25.16      1.52 o 
   8  -5  14        0.28        0.74      0.54 o 
  -7  -4  14       11.65        7.88      1.82 o 
  -6  -4  14       12.41       13.98      1.67 o 
  -5  -4  14       28.38       30.74      2.22 o 
  -4  -4  14        4.70        4.92      1.14 o 
  -3  -4  14       91.59       92.79      6.70 o 
  -2  -4  14        9.97       11.63      1.66 o 
  -1  -4  14       61.78       57.99      5.31 o 
   0  -4  14      112.15      113.53      6.46 o 
   1  -4  14       16.08       15.20      1.30 o 
   2  -4  14       42.74       43.24      3.93 o 
   3  -4  14       47.30       51.33      3.72 o 
   4  -4  14       79.21       83.77      4.72 o 
   5  -4  14        3.28        4.03      0.82 o 
   6  -4  14      264.67      266.38      4.76 o 
   7  -4  14       52.11       49.60      2.03 o 
   8  -4  14       12.93       12.31      1.08 o 
  -8  -3  14        6.27        6.33      1.70 o 
  -7  -3  14        2.82        2.88      1.43 o 
  -6  -3  14       53.61       53.64      3.74 o 
  -5  -3  14       56.94       59.94      3.22 o 
  -4  -3  14       42.38       41.86      2.49 o 
  -3  -3  14       96.03       87.05      3.69 o 
  -2  -3  14      119.47      115.53      6.79 o 
  -1  -3  14       13.79       16.06      1.81 o 
   0  -3  14      123.80      133.45      3.35 o 
   1  -3  14       25.53       22.96      1.55 o 
   2  -3  14        0.10       -0.33      0.61 o 
   3  -3  14       11.77       10.70      1.48 o 
   4  -3  14       37.32       40.13      2.42 o 
   5  -3  14      206.38      200.41     10.84 o 
   6  -3  14       30.18       32.96      1.78 o 
   7  -3  14       38.35       37.74      2.22 o 
   8  -3  14        0.38        0.90      0.60 o 
  -8  -2  14       22.62       19.65      3.22 o 
  -7  -2  14       26.61       23.47      3.48 o 
  -6  -2  14        1.72        0.68      0.80 o 
  -5  -2  14       13.42       15.75      3.49 o 
  -4  -2  14        6.38        4.83      1.16 o 
  -3  -2  14        1.49        1.47      0.87 o 
  -2  -2  14        0.76       -0.57      1.03 o 
  -1  -2  14        4.38        5.06      1.21 o 
   0  -2  14        4.34        5.55      0.96 o 
   1  -2  14       28.48       31.39      1.80 o 
   2  -2  14       50.27       55.91      2.14 o 
   3  -2  14       46.75       44.00      2.73 o 
   4  -2  14       19.11       19.63      2.53 o 
   5  -2  14       15.69       17.39      1.71 o 
   6  -2  14        1.02       -0.01      0.87 o 
   7  -2  14        5.17        4.05      0.89 o 
   8  -2  14       32.46       32.98      1.54 o 
  -8  -1  14       21.53       20.00      3.11 o 
  -7  -1  14        4.39        5.21      2.05 o 
  -6  -1  14        5.22        2.97      1.90 o 
  -5  -1  14        7.43        6.56      1.17 o 
  -4  -1  14       96.75       96.36      3.98 o 
  -3  -1  14       21.22       20.66      2.13 o 
  -2  -1  14       31.22       36.76      3.50 o 
  -1  -1  14        1.39        0.37      0.94 o 
   0  -1  14      160.78      157.80      8.81 o 
   1  -1  14       63.39       64.98      2.74 o 
   2  -1  14       22.67       23.55      2.35 o 
   3  -1  14       12.99       12.81      1.58 o 
   4  -1  14       73.40       59.35      3.56 o 
   5  -1  14        9.40        9.21      1.35 o 
   6  -1  14       73.37       71.25      2.91 o 
   7  -1  14        7.72        9.16      1.73 o 
   8  -1  14       17.35       18.03      1.33 o 
  -9   0  14        0.64       -0.36      0.99 o 
  -8   0  14        1.56        2.09      1.12 o 
  -7   0  14       74.38       80.74      5.34 o 
  -6   0  14       22.69       28.92      3.76 o 
  -5   0  14       75.53       73.37      2.87 o 
  -4   0  14       77.62       75.13      4.39 o 
  -3   0  14       17.10       18.62      3.98 o 
  -2   0  14       35.48       36.59      2.76 o 
  -1   0  14       14.16       13.23      5.06 o 
   0   0  14      112.80      108.42      4.15 o 
   1   0  14       14.33       13.94      1.49 o 
   2   0  14       39.36       48.89      2.40 o 
   3   0  14        9.51        8.56      2.23 o 
   4   0  14        4.69        4.61      1.86 o 
   5   0  14       77.82       79.77      5.30 o 
   6   0  14      185.46      190.67      7.52 o 
   7   0  14        0.70       -0.57      0.98 o 
  -9   1  14       39.82       38.49      3.43 o 
  -8   1  14        5.40        8.30      1.51 o 
  -7   1  14       27.14       26.87      3.53 o 
  -6   1  14        2.91        2.52      1.68 o 
  -5   1  14       22.31       20.00      3.50 o 
  -4   1  14        7.89        8.32      1.30 o 
  -3   1  14       71.75       71.38      2.58 o 
  -2   1  14       85.14       86.92      2.58 o 
  -1   1  14       14.64       15.11      1.88 o 
   0   1  14      128.10      120.23      8.10 o 
   1   1  14       21.99       20.47      2.09 o 
   2   1  14       22.64       21.23      3.74 o 
   3   1  14       35.18       34.82      4.11 o 
   4   1  14        1.14       -1.26      1.40 o 
   5   1  14      294.91      290.37     11.43 o 
   6   1  14       71.13       64.40      4.82 o 
   7   1  14       16.93       11.77      1.79 o 
  -9   2  14       21.84       21.99      1.58 o 
  -8   2  14       61.17       67.17      6.78 o 
  -7   2  14       65.73       59.83      5.67 o 
  -6   2  14       85.26       87.52      3.68 o 
  -5   2  14       65.17       62.28      2.65 o 
  -4   2  14        3.66        3.11      1.09 o 
  -3   2  14       47.93       50.65      2.89 o 
  -2   2  14        4.50        2.71      0.82 o 
  -1   2  14       60.43       55.24      2.67 o 
   0   2  14        0.02        1.02      0.78 o 
   1   2  14       28.90       29.70      2.01 o 
   2   2  14       40.75       48.47      4.85 o 
   3   2  14        1.24        1.44      1.18 o 
   4   2  14       40.93       34.99      4.24 o 
   5   2  14       21.32       17.33      3.17 o 
   6   2  14        2.24        2.12      1.87 o 
  -9   3  14       24.95       24.03      1.89 o 
  -8   3  14       13.69       13.06      1.49 o 
  -7   3  14       65.79       66.03      3.22 o 
  -6   3  14       11.71       11.53      1.69 o 
  -5   3  14      208.67      215.29      9.26 o 
  -4   3  14       95.82      102.40      3.43 o 
  -3   3  14        0.37       -0.39      0.64 o 
  -2   3  14        0.33       -0.26      0.63 o 
  -1   3  14       93.84       88.51      2.70 o 
   0   3  14      115.60      109.52      3.92 o 
   1   3  14        2.02        0.15      1.27 o 
   2   3  14        7.21        9.15      2.20 o 
   3   3  14       23.79       22.94      2.34 o 
   4   3  14       15.44       15.07      2.03 o 
   5   3  14       55.66       55.76      5.44 o 
  -8   4  14       90.83       98.02      2.88 o 
  -7   4  14       15.17       17.05      1.95 o 
  -6   4  14       80.88       92.34      3.83 o 
  -5   4  14      142.01      148.98      7.42 o 
  -4   4  14       82.15       88.02      3.97 o 
  -3   4  14       39.94       42.41      3.88 o 
  -2   4  14       26.87       24.94      2.92 o 
  -1   4  14        4.90        3.72      0.98 o 
   0   4  14       17.67       20.42      1.98 o 
   2   4  14        2.44        0.65      1.37 o 
   3   4  14      161.91      172.39      8.00 o 
   4   4  14       28.61       24.77      2.57 o 
   5   4  14        0.23        0.80      1.84 o 
  -8   5  14        8.53        8.89      1.19 o 
  -7   5  14       15.02       15.25      2.01 o 
  -6   5  14       20.81       21.43      2.16 o 
  -5   5  14       16.77       16.55      2.96 o 
  -4   5  14       10.18       10.72      2.57 o 
  -3   5  14        2.83        1.06      0.99 o 
  -2   5  14       48.74       50.25      2.37 o 
  -1   5  14        6.58        8.59      1.24 o 
   0   5  14       10.01        8.65      1.96 o 
   1   5  14        7.70        5.65      1.79 o 
   2   5  14        0.89        1.15      1.47 o 
   3   5  14       12.53       13.77      2.66 o 
  -7   6  14       20.15       20.77      4.16 o 
  -6   6  14       28.35       27.36      4.03 o 
  -5   6  14       10.68       11.62      2.62 o 
  -4   6  14       35.80       43.09      4.62 o 
  -3   6  14       82.67       86.81      3.11 o 
  -2   6  14       87.24       84.79      2.89 o 
  -1   6  14        4.18        4.89      1.31 o 
   0   6  14        9.15        7.81      1.89 o 
   1   6  14        4.93        7.20      1.99 o 
   2   6  14       18.04       23.47      3.10 o 
  -6   7  14       13.40       10.74      2.80 o 
  -5   7  14        0.27       -0.78      1.46 o 
  -4   7  14        0.01        0.66      1.68 o 
  -3   7  14        8.20        6.42      2.41 o 
  -2   7  14       11.94       11.82      1.32 o 
  -1   7  14       13.61       15.48      1.89 o 
   0   7  14        6.07        3.88      1.60 o 
  -1  -8  15       56.31       58.23      2.77 o 
   0  -8  15        5.52        5.40      1.14 o 
   1  -8  15        7.44       10.75      2.01 o 
   2  -8  15       50.50       52.44      3.93 o 
   3  -8  15        1.53        0.81      1.19 o 
   4  -8  15        0.05       -0.06      1.11 o 
   5  -8  15        5.86        7.49      1.31 o 
  -3  -7  15        2.89        3.71      1.38 o 
  -2  -7  15        4.87        6.15      1.48 o 
  -1  -7  15       14.69       13.63      1.57 o 
   0  -7  15       73.25       72.13      2.88 o 
   1  -7  15        0.93       -0.20      1.59 o 
   2  -7  15       53.71       52.45      4.55 o 
   3  -7  15        3.68        2.74      1.28 o 
   4  -7  15       14.68       10.79      1.83 o 
   5  -7  15        2.46        3.73      1.07 o 
   6  -7  15      198.84      197.50      4.04 o 
  -4  -6  15       41.89       43.47      3.27 o 
  -3  -6  15       36.53       32.75      2.79 o 
  -2  -6  15        1.08       -0.19      1.00 o 
  -1  -6  15      175.52      180.40      6.46 o 
   0  -6  15        5.36        4.43      1.08 o 
   1  -6  15       20.41       19.99      1.64 o 
   2  -6  15        3.96        3.18      1.36 o 
   3  -6  15        1.94        1.54      1.20 o 
   4  -6  15       76.70       85.82      4.08 o 
   5  -6  15       18.45       18.43      1.80 o 
   6  -6  15       32.60       30.04      1.91 o 
  -5  -5  15        1.26        0.97      1.08 o 
  -4  -5  15      101.47      107.29     10.41 o 
  -3  -5  15       21.25       23.88      2.38 o 
  -2  -5  15        1.53        0.92      1.06 o 
  -1  -5  15        9.47        8.83      1.56 o 
   0  -5  15        0.14        0.34      0.82 o 
   1  -5  15       40.60       40.91      2.18 o 
   2  -5  15       39.10       38.30      1.95 o 
   3  -5  15        1.49        2.58      1.29 o 
   4  -5  15       86.39       75.93      3.88 o 
   5  -5  15       53.92       52.17      2.72 o 
   6  -5  15       17.43       19.45      1.61 o 
   7  -5  15        3.11        5.29      0.96 o 
  -6  -4  15       18.62       21.38      2.05 o 
  -5  -4  15      231.78      239.11      5.97 o 
  -4  -4  15       25.91       24.83      2.49 o 
  -3  -4  15       35.46       33.37      3.62 o 
  -2  -4  15      199.27      214.76     12.34 o 
  -1  -4  15        1.22        1.89      1.13 o 
   0  -4  15       75.52       69.44      2.75 o 
   1  -4  15        0.98        0.89      0.98 o 
   2  -4  15      118.05      121.38      3.46 o 
   3  -4  15       60.97       57.16      3.83 o 
   4  -4  15       16.76       15.04      2.10 o 
   5  -4  15        4.27        4.90      1.17 o 
   6  -4  15       85.24       85.88      3.23 o 
   7  -4  15        0.44       -0.05      0.70 o 
  -6  -3  15      112.92      107.48      4.94 o 
  -5  -3  15        6.30        7.11      1.37 o 
  -4  -3  15       37.05       39.60      2.55 o 
  -3  -3  15       19.20       17.52      3.69 o 
  -2  -3  15       79.50       91.98      6.55 o 
  -1  -3  15       41.46       37.88      2.80 o 
   0  -3  15        1.21       -0.25      0.75 o 
   1  -3  15       12.90       12.62      1.27 o 
   2  -3  15        1.29        2.29      0.98 o 
   3  -3  15      140.38      151.54      5.61 o 
   4  -3  15        4.47        6.08      1.73 o 
   5  -3  15        0.29        0.51      1.16 o 
   6  -3  15        5.29        8.85      1.42 o 
   7  -3  15       14.37       15.47      1.66 o 
  -7  -2  15        0.38        0.60      1.73 o 
  -6  -2  15      137.69      138.26      7.78 o 
  -5  -2  15        7.37        6.33      1.56 o 
  -4  -2  15       99.07      100.65      4.25 o 
  -3  -2  15       45.71       51.49      3.87 o 
  -2  -2  15        2.14        3.20      1.53 o 
  -1  -2  15      104.23      104.66      4.09 o 
   0  -2  15       48.07       48.43      2.61 o 
   1  -2  15        1.01        1.51      0.81 o 
   2  -2  15       39.52       39.28      2.34 o 
   3  -2  15      241.28      263.80      7.81 o 
   4  -2  15      240.07      254.72      7.65 o 
   5  -2  15        0.20        0.93      1.22 o 
   6  -2  15      122.96      122.17      3.96 o 
   7  -2  15        1.04        1.55      0.98 o 
  -7  -1  15       33.86       35.87      4.33 o 
  -6  -1  15       19.90       18.61      3.27 o 
  -5  -1  15       98.80       91.49      3.42 o 
  -4  -1  15        4.27        3.82      1.27 o 
  -3  -1  15       44.74       49.33      3.06 o 
  -2  -1  15        8.25        8.29      2.03 o 
  -1  -1  15       89.57       89.46      4.98 o 
   0  -1  15        4.44        3.97      1.26 o 
   1  -1  15       25.02       21.11      3.72 o 
   2  -1  15       85.05       85.14      3.46 o 
   3  -1  15       65.26       70.22      5.10 o 
   4  -1  15        8.94        8.65      2.42 o 
   5  -1  15       34.86       30.88      2.93 o 
   6  -1  15       17.48       17.92      2.59 o 
  -7   0  15       12.69       12.70      2.76 o 
  -6   0  15        4.33        4.37      2.08 o 
  -5   0  15       27.55       28.23      2.02 o 
  -4   0  15        1.36        1.42      0.82 o 
  -3   0  15        6.01        7.80      1.18 o 
  -2   0  15       14.14       14.92      2.45 o 
  -1   0  15        0.00        0.06      0.97 o 
   0   0  15        5.30        4.36      1.32 o 
   1   0  15       23.92       22.54      3.13 o 
   2   0  15      208.39      188.62      8.93 o 
   3   0  15       31.10       30.40      4.02 o 
   4   0  15        0.17       -1.31      1.39 o 
   5   0  15      153.59      160.06      8.05 o 
   6   0  15       54.63       53.14      4.94 o 
  -7   1  15       11.21       15.67      2.90 o 
  -6   1  15        1.76        3.07      1.86 o 
  -5   1  15      160.56      158.90      4.38 o 
  -4   1  15        4.32        3.38      0.94 o 
  -3   1  15        0.45        0.28      0.80 o 
  -2   1  15        3.14        3.42      0.98 o 
  -1   1  15       64.42       71.01      2.76 o 
   0   1  15       73.25       68.61      3.24 o 
   1   1  15        3.40        2.54      1.06 o 
   2   1  15       16.51       20.10      2.21 o 
   3   1  15        3.01        2.27      1.85 o 
   4   1  15       49.17       51.14      5.17 o 
   5   1  15       27.26       27.44      3.88 o 
  -7   2  15        1.43       -0.69      1.34 o 
  -6   2  15        3.22        5.41      2.04 o 
  -5   2  15       92.90       90.32      5.93 o 
  -4   2  15        1.63        2.47      0.98 o 
  -3   2  15       31.78       25.83      1.81 o 
  -2   2  15        7.31        7.92      1.67 o 
  -1   2  15        0.02        0.65      1.25 o 
   0   2  15        9.52        8.46      1.40 o 
   1   2  15       25.71       22.40      2.32 o 
   2   2  15       12.49       15.36      3.10 o 
   3   2  15       34.00       34.07      2.91 o 
   4   2  15       36.15       36.67      3.59 o 
   5   2  15       86.70       77.98      5.75 o 
  -7   3  15        0.16       -0.58      1.32 o 
  -6   3  15      282.46      265.00     10.74 o 
  -5   3  15        2.50        0.58      1.51 o 
  -4   3  15       10.14       10.97      2.12 o 
  -3   3  15      100.93       96.28      4.87 o 
  -2   3  15       25.21       25.05      1.85 o 
  -1   3  15        1.84        2.40      1.12 o 
   0   3  15       44.42       43.05      2.81 o 
   1   3  15        1.30       -0.19      1.34 o 
   2   3  15        8.12        9.58      2.27 o 
   3   3  15       15.06       14.71      2.09 o 
   4   3  15      155.51      162.71     13.86 o 
  -6   4  15       50.96       52.77      4.92 o 
  -5   4  15        0.10       -0.11      1.56 o 
  -4   4  15        2.33        0.89      1.75 o 
  -3   4  15       17.28       15.03      1.42 o 
  -2   4  15        9.37        7.18      1.19 o 
  -1   4  15       10.99       12.12      1.63 o 
   0   4  15        6.51        6.89      1.90 o 
   1   4  15        0.12        0.75      1.40 o 
   2   4  15        0.01       -0.82      1.25 o 
   3   4  15        1.28       -1.24      1.36 o 
  -6   5  15        0.86        2.98      1.95 o 
  -5   5  15        3.66        4.62      2.14 o 
  -4   5  15      104.98       96.16      6.22 o 
  -3   5  15      100.07      101.96      5.40 o 
  -2   5  15        2.86        4.83      1.03 o 
  -1   5  15       44.28       47.61      2.46 o 
   0   5  15        0.15       -0.98      1.16 o 
   1   5  15        4.78        3.22      1.68 o 
  -4   6  15        4.94        5.31      2.29 o 
  -3   6  15        0.92        1.09      1.85 o 
  -2   6  15        0.05       -0.63      1.30 o 
  -1   6  15        3.29        3.36      1.26 o 
   1  -7  16       32.82       29.10      3.07 o 
   2  -7  16       39.19       46.01      5.83 o 
  -1  -6  16       23.70       22.21      2.30 o 
   0  -6  16        0.00       -0.70      0.83 o 
   1  -6  16       66.16       69.13      2.72 o 
   2  -6  16        1.10        3.04      1.47 o 
   3  -6  16       15.96       17.62      2.41 o 
   4  -6  16       50.92       52.37      3.76 o 
  -3  -5  16       84.60       90.26      5.50 o 
  -2  -5  16       72.51       70.08      5.23 o 
  -1  -5  16        1.92        1.05      1.16 o 
   0  -5  16        4.56        7.15      1.26 o 
   1  -5  16       34.49       33.20      2.13 o 
   2  -5  16       35.22       34.22      3.16 o 
   3  -5  16        2.79        4.57      1.66 o 
   4  -5  16        2.62        4.33      1.49 o 
  -4  -4  16        0.08        1.63      1.27 o
[truncated: 4,552 more chars]
